# Supplementary material for: Rhodnius (Stål, 1859) (Hemiptera, Triatominae) genus in Bolivian Amazonia: a risk for human populations?
Source: Parasit Vectors. 2022 Aug 29;15:307. doi: 10.1186/s13071-022-05423-3 (PMC9426019; doi:10.1186/s13071-022-05423-3)
Supplement: Supplementary file 2 — Additional file 2: Table S2. Details on analyses and results obtained for each captured insect: capture location, species determination, blood meal origin, and infection by Trypanosoma. [file 13071_2022_5423_MOESM2_ESM.xlsx]

## Sheet: Sheet1
Table S2. Details about analyses and results obtained for each captured insect: capture location, species determination, blood meal origin, and infection by Trypanosoma.
Place of capture, palm tree identifying number, trap identifying number, stage of the insect, palm tree species, and the latitude/longitude of the palm tree.								Insect species: results about 16S, Cytb, and D2 gene fragments. For each gene is given the size of the sequence (bp), if the sequences were from Forward (F), Reverse (R) or both strands (FR), the result of the Blast on GenBank (% cover, % identity, accession number (ID), the putative species), the current haplotype to which the sequence belongs, and the Accession Number of our sequence on GenBank.																									Blood meal analysis: size of the sequence (BM-size), if the sequence was from Forward (F), Reverse (R) or both strands (FR), the result of the Blast on GenBank (% cover, % identity, accession number (ID), and the putative species).						Infection analysis. Global result; Results for Mini-Exon Multiplex PCR (MMPCR), with the molecular weights of the fragments and the DTU determination, results about sequencing of GPI, GPX, HMCOAR, LAP, PDH, COII gene fragments. For each one, it is given the size of the sequence (bp), if it was done on Forward (F), Reverse (R) or both strands (FR), the result of the Blast on GenBank (% cover, % id…
Insect_ID	Location	Palm tree ID	Tramp ID	Stage	Palm tree	Latitude	Longitude	Species_Analysis	sp-16S-Size (bp)	sp-16S-FR	sp-16S-Cover	sp-16S-Identity	sp-16S-ID	sp-16S-putative species	sp-16S-Hap	GenBank-DepSeq16S-ID	sp-Cytb-Size (pb)	sp-Cytb-FR	sp-Cytb-Cover	sp-Cytb-Identity	sp-Cytb-ID	sp-Cytb-putative species	sp-Cytb-Hap	GenBank-DepSeqCytb-ID	sp-D2-Size (pb)	sp-D2-FR	sp-D2-Cover	sp-D2-Identity	sp-D2-ID	sp-D2-putative species	sp-D2-Hap	GenBank-DepSeqD2-ID	BM-Size (pb)	BM-FR	BM-Cover	BM-Identity	BM-ID	BM-putative species	Trypanosoma_Analysis_Result	MMPCR_molWeight	MMPCR_result	Tc-GPI-Size	Tc-GPI-FR	Tc-GPI-Cover	Tc-GPI-Identity	Tc-GPI-ID	Tc-GPI-Hap	Tc-GPI-putative species	Tc-GPX
Bol001	Trinidad 1 (T1)	Sitio_1	Tr_2	N2	Attalea phalerata	-14.9235	-64.7995	yes	452	F/R	1	0.9978	NC_050328.1	R. prolixus	Hap3-16S	MZ380168	618	F/R	100% / 100%	99.51% / 99.03%	NC_050328.1/EF011714.1	R. prolixus/R. robustus	Hap1-Cytb	MZ396111	not done	not done	not done	not done	not done	not done	not done	not done	not done	not done	not done	not done	not done	not done	negative	0	negative	not done	not done	not done	not done	not done	not done	not done	not done
Bol002	Trinidad 1 (T1)	Sitio_1	Tr_3	N3	Attalea phalerata	-14.9235	-64.7995	bad-seq	bad-seq	bad-seq	bad-seq	bad-seq	bad-seq	bad-seq	bad-seq	not done	not done	not done	not done	not done	not done	not done	not done	not done	not done	not done	not done	not done	not done	not done	not done	not done	not done	not done	not done	not done	not done	not done	negative	0	negative	not done	not done	not done	not done	not done	not done	not done	not done
Bol003	Trinidad 1 (T1)	Sitio_2	Tr_7	N5	Attalea phalerata	-14.9235	-64.7995	yes	bad-seq	bad-seq	bad-seq	bad-seq	bad-seq	bad-seq	bad-seq	not done	627	F/R	100% / 100%	99.68% / 99.36%	NC_050328.1/EF011714.1	R. prolixus/R. robustus	Hap2-Cytb	MZ396112	not done	not done	not done	not done	not done	not done	not done	not done	246	F/R	1	0.9593	KT737227.1	Oecomys mamorae	negative	0	negative	not done	not done	not done	not done	not done	not done	not done	not done
Bol004	Trinidad 1 (T1)	Sitio_3	Tr_11	N1	Attalea phalerata	-14.9234	-64.7995	no	not done	not done	not done	not done	not done	not done	not done	not done	not done	not done	not done	not done	not done	not done	not done	not done	not done	not done	not done	not done	not done	not done	not done	not done	not done	not done	not done	not done	not done	not done	not done	not done	not done	not done	not done	not done	not done	not done	not done	not done	not done
Bol005	Trinidad 1 (T1)	Sitio_3	Tr_12	N1	Attalea phalerata	-14.9234	-64.7995	no	not done	not done	not done	not done	not done	not done	not done	not done	not done	not done	not done	not done	not done	not done	not done	not done	not done	not done	not done	not done	not done	not done	not done	not done	not done	not done	not done	not done	not done	not done	not done	not done	not done	not done	not done	not done	not done	not done	not done	not done	not done
Bol006	Trinidad 1 (T1)	Sitio_3	Tr_12	N1	Attalea phalerata	-14.9234	-64.7995	no	not done	not done	not done	not done	not done	not done	not done	not done	not done	not done	not done	not done	not done	not done	not done	not done	not done	not done	not done	not done	not done	not done	not done	not done	not done	not done	not done	not done	not done	not done	not done	not done	not done	not done	not done	not done	not done	not done	not done	not done	not done
Bol007	Trinidad 1 (T1)	Sitio_3	Tr_12	N4	Attalea phalerata	-14.9234	-64.7995	yes	bad-seq	bad-seq	bad-seq	bad-seq	bad-seq	bad-seq	bad-seq	not done	629	F/R	100% / 100%	99.52% / 99.05%	NC_050328.1/EF011714.1	R. prolixus/R. robustus	Hap1-Cytb	MZ396113	not done	not done	not done	not done	not done	not done	not done	not done	254	F/R	1	1	MW172493.1	Homo sapiens	TcI	200	TcI	not done	not done	not done	not done	not done	not done	not done	not done
Bol008	Trinidad 1 (T1)	Sitio_3	Tr_12	N3	Attalea phalerata	-14.9234	-64.7995	no	not done	not done	not done	not done	not done	not done	not done	not done	not done	not done	not done	not done	not done	not done	not done	not done	not done	not done	not done	not done	not done	not done	not done	not done	not done	not done	not done	not done	not done	not done	negative	0	negative	not done	not done	not done	not done	not done	not done	not done	not done
Bol008b	Trinidad 1 (T1)	Sitio_3	Tr_12	N3	Attalea phalerata	-14.9234	-64.7995	no	not done	not done	not done	not done	not done	not done	not done	not done	not done	not done	not done	not done	not done	not done	not done	not done	not done	not done	not done	not done	not done	not done	not done	not done	not done	not done	not done	not done	not done	not done	negative	0	negative	not done	not done	not done	not done	not done	not done	not done	not done
Bol009	Trinidad 1 (T1)	Sitio_3	Tr_13	N3	Attalea phalerata	-14.9234	-64.7995	no	not done	not done	not done	not done	not done	not done	not done	not done	not done	not done	not done	not done	not done	not done	not done	not done	not done	not done	not done	not done	not done	not done	not done	not done	260	F/R	1	1	MW172493.1	Homo sapiens	negative	0	negative	not done	not done	not done	not done	not done	not done	not done	not done
Bol010	Trinidad 1 (T1)	Sitio_3	Tr_13	N2	Attalea phalerata	-14.9234	-64.7995	no	not done	not done	not done	not done	not done	not done	not done	not done	not done	not done	not done	not done	not done	not done	not done	not done	not done	not done	not done	not done	not done	not done	not done	not done	not done	not done	not done	not done	not done	not done	not done	not done	not done	not done	not done	not done	not done	not done	not done	not done	not done
Bol011	Trinidad 1 (T1)	Sitio_3	Tr_13	N1	Attalea phalerata	-14.9234	-64.7995	no	not done	not done	not done	not done	not done	not done	not done	not done	not done	not done	not done	not done	not done	not done	not done	not done	not done	not done	not done	not done	not done	not done	not done	not done	not done	not done	not done	not done	not done	not done	not done	not done	not done	not done	not done	not done	not done	not done	not done	not done	not done
Bol012	Trinidad 1 (T1)	Sitio_3	Tr_13	N3	Attalea phalerata	-14.9234	-64.7995	yes	455	F/R	1	0.9978	NC_050328.1	R. prolixus	Hap3-16S	MZ380169	bad-seq	bad-seq	bad-seq	bad-seq	bad-seq	bad-seq	bad-seq	not done	not done	not done	not done	not done	not done	not done	not done	not done	not done	not done	not done	not done	not done	not done	TcI	200	TcI	not done	not done	not done	not done	not done	not done	not done	not done
Bol013	Trinidad 1 (T1)	Sitio_3	Tr_15	N1	Attalea phalerata	-14.9234	-64.7995	no	not done	not done	not done	not done	not done	not done	not done	not done	not done	not done	not done	not done	not done	not done	not done	not done	not done	not done	not done	not done	not done	not done	not done	not done	not done	not done	not done	not done	not done	not done	not done	not done	not done	not done	not done	not done	not done	not done	not done	not done	not done
Bol014	Trinidad 1 (T1)	Sitio_4	Tr_20	N1	Attalea phalerata	-14.9234	-64.7996	no	not done	not done	not done	not done	not done	not done	not done	not done	not done	not done	not done	not done	not done	not done	not done	not done	not done	not done	not done	not done	not done	not done	not done	not done	not done	not done	not done	not done	not done	not done	not done	not done	not done	not done	not done	not done	not done	not done	not done	not done	not done
Bol015	Trinidad 1 (T1)	Sitio_4	Tr_20	N3	Attalea phalerata	-14.9234	-64.7996	no	not done	not done	not done	not done	not done	not done	not done	not done	not done	not done	not done	not done	not done	not done	not done	not done	not done	not done	not done	not done	not done	not done	not done	not done	not done	not done	not done	not done	not done	not done	negative	0	negative	not done	not done	not done	not done	not done	not done	not done	not done
Bol016	Trinidad 1 (T1)	Sitio_4	Tr_20	N4	Attalea phalerata	-14.9234	-64.7996	yes	444	F/R	1	0.9977	NC_050328.1	R. prolixus	Hap3-16S	MZ380170	634	F/R	100% / 100%	99.53% / 99.05%	NC_050328.1/EF011714.1	R. prolixus/R. robustus	Hap1-Cytb	MZ396114	not done	not done	not done	not done	not done	not done	not done	not done	not done	not done	not done	not done	not done	not done	negative	0	negative	not done	not done	not done	not done	not done	not done	not done	not done
Bol017	Trinidad 1 (T1)	Sitio_5	Tr_22	N3	Attalea phalerata	-14.9234	-64.7996	no	not done	not done	not done	not done	not done	not done	not done	not done	not done	not done	not done	not done	not done	not done	not done	not done	not done	not done	not done	not done	not done	not done	not done	not done	271	F/R	1	1	MW172501.1	Homo sapiens	negative	0	negative	not done	not done	not done	not done	not done	not done	not done	not done
Bol018	Trinidad 1 (T1)	Sitio_5	Tr_22	N3	Attalea phalerata	-14.9234	-64.7996	no	not done	not done	not done	not done	not done	not done	not done	not done	not done	not done	not done	not done	not done	not done	not done	not done	not done	not done	not done	not done	not done	not done	not done	not done	not done	not done	not done	not done	not done	not done	negative	0	negative	not done	not done	not done	not done	not done	not done	not done	not done
Bol019	Trinidad 1 (T1)	Sitio_5	Tr_24	N2	Attalea phalerata	-14.9234	-64.7996	no	not done	not done	not done	not done	not done	not done	not done	not done	not done	not done	not done	not done	not done	not done	not done	not done	not done	not done	not done	not done	not done	not done	not done	not done	not done	not done	not done	not done	not done	not done	not done	not done	not done	not done	not done	not done	not done	not done	not done	not done	not done
Bol020	Trinidad 1 (T1)	Sitio_5	Tr_24	N5	Attalea phalerata	-14.9234	-64.7996	yes	462	F/R	1	0.9978	NC_050328.1	R. prolixus	Hap3-16S	MZ380171	630	F/R	100% / 100%	99.68% / 99.21%	NC_050328.1/EF011714.1	R. prolixus/R. robustus	Hap3-Cytb	MZ396115	not done	not done	not done	not done	not done	not done	not done	not done	not done	not done	not done	not done	not done	not done	TcI	200	TcI	not done	not done	not done	not done	not done	not done	not done	not done
Bol021	Trinidad 1 (T1)	Sitio_5	Tr_24	N3	Attalea phalerata	-14.9234	-64.7996	no	not done	not done	not done	not done	not done	not done	not done	not done	not done	not done	not done	not done	not done	not done	not done	not done	not done	not done	not done	not done	not done	not done	not done	not done	260	F/R	1	1	MW172493.1	Homo sapiens	negative	0	negative	not done	not done	not done	not done	not done	not done	not done	not done
Bol022	Trinidad 1 (T1)	Sitio_5	Tr_24	N3	Attalea phalerata	-14.9234	-64.7996	no	not done	not done	not done	not done	not done	not done	not done	not done	not done	not done	not done	not done	not done	not done	not done	not done	not done	not done	not done	not done	not done	not done	not done	not done	not done	not done	not done	not done	not done	not done	not done	not done	not done	not done	not done	not done	not done	not done	not done	not done	not done
Bol023	Trinidad 1 (T1)	Sitio_5	Tr_25	N3	Attalea phalerata	-14.9234	-64.7996	no	not done	not done	not done	not done	not done	not done	not done	not done	not done	not done	not done	not done	not done	not done	not done	not done	not done	not done	not done	not done	not done	not done	not done	not done	not done	not done	not done	not done	not done	not done	not done	not done	not done	not done	not done	not done	not done	not done	not done	not done	not done
Bol024	Trinidad 1 (T1)	Sitio_5	Tr_25	N5	Attalea phalerata	-14.9234	-64.7996	yes	467	F/R	1	0.9979	NC_050328.1	R. prolixus	Hap3-16S	MZ380172	629	F/R	100% / 100%	99.68% / 99.21%	NC_050328.1/EF011714.1	R. prolixus/R. robustus	Hap3-Cytb	MZ396116	not done	not done	not done	not done	not done	not done	not done	not done	not done	not done	not done	not done	not done	not done	TcI	200	TcI	not done	not done	not done	not done	not done	not done	not done	not done
Bol025	Trinidad 1 (T1)	Sitio_6	Tr_26	N4	Attalea phalerata	-14.9234	-64.7997	yes	463	F/R	1	0.9978	NC_050328.1	R. prolixus	Hap3-16S	MZ380173	622	F/R	100% / 100%	99.52% / 99.04%	NC_050328.1/EF011714.1	R. prolixus/R. robustus	Hap1-Cytb	MZ396117	not done	not done	not done	not done	not done	not done	not done	not done	244	F/R	1	1	MW172493.1	Homo sapiens	TcI	200	TcI	not done	not done	not done	not done	not done	not done	not done	not done
Bol026	Trinidad 1 (T1)	Sitio_6	Tr_26	N4	Attalea phalerata	-14.9234	-64.7997	yes	463	F/R	1	0.9978	NC_050328.1	R. prolixus	Hap3-16S	MZ380174	622	F/R	100% / 100%	99.52% / 99.04%	NC_050328.1/EF011714.1	R. prolixus/R. robustus	Hap1-Cytb	MZ396118	not done	not done	not done	not done	not done	not done	not done	not done	254	F/R	1	1	MW172493.1	Homo sapiens	TcI	200	TcI	not done	not done	not done	not done	not done	not done	not done	not done
Bol027	Trinidad 1 (T1)	Sitio_6	Tr_26	N3	Attalea phalerata	-14.9234	-64.7997	no	not done	not done	not done	not done	not done	not done	not done	not done	not done	not done	not done	not done	not done	not done	not done	not done	not done	not done	not done	not done	not done	not done	not done	not done	262	F/R	1	1	MW172501.1	Homo sapiens	T. rangeli	100	T. rangeli	not done	not done	not done	not done	not done	not done	not done	not done
Bol028	Trinidad 1 (T1)	Sitio_6	Tr_26	N2	Attalea phalerata	-14.9234	-64.7997	no	not done	not done	not done	not done	not done	not done	not done	not done	not done	not done	not done	not done	not done	not done	not done	not done	not done	not done	not done	not done	not done	not done	not done	not done	not done	not done	not done	not done	not done	not done	not done	not done	not done	not done	not done	not done	not done	not done	not done	not done	not done
Bol029	Trinidad 1 (T1)	Sitio_6	Tr_26	N1	Attalea phalerata	-14.9234	-64.7997	no	not done	not done	not done	not done	not done	not done	not done	not done	not done	not done	not done	not done	not done	not done	not done	not done	not done	not done	not done	not done	not done	not done	not done	not done	not done	not done	not done	not done	not done	not done	not done	not done	not done	not done	not done	not done	not done	not done	not done	not done	not done
Bol030	Trinidad 1 (T1)	Sitio_6	Tr_26	N1	Attalea phalerata	-14.9234	-64.7997	no	not done	not done	not done	not done	not done	not done	not done	not done	not done	not done	not done	not done	not done	not done	not done	not done	not done	not done	not done	not done	not done	not done	not done	not done	not done	not done	not done	not done	not done	not done	not done	not done	not done	not done	not done	not done	not done	not done	not done	not done	not done
Bol031	Trinidad 1 (T1)	Sitio_6	Tr_26	N1	Attalea phalerata	-14.9234	-64.7997	no	not done	not done	not done	not done	not done	not done	not done	not done	not done	not done	not done	not done	not done	not done	not done	not done	not done	not done	not done	not done	not done	not done	not done	not done	not done	not done	not done	not done	not done	not done	not done	not done	not done	not done	not done	not done	not done	not done	not done	not done	not done
Bol032	Trinidad 1 (T1)	Sitio_6	Tr_26	N1	Attalea phalerata	-14.9234	-64.7997	no	not done	not done	not done	not done	not done	not done	not done	not done	not done	not done	not done	not done	not done	not done	not done	not done	not done	not done	not done	not done	not done	not done	not done	not done	not done	not done	not done	not done	not done	not done	not done	not done	not done	not done	not done	not done	not done	not done	not done	not done	not done
Bol033	Trinidad 1 (T1)	Sitio_6	Tr_26	N1	Attalea phalerata	-14.9234	-64.7997	no	not done	not done	not done	not done	not done	not done	not done	not done	not done	not done	not done	not done	not done	not done	not done	not done	not done	not done	not done	not done	not done	not done	not done	not done	not done	not done	not done	not done	not done	not done	not done	not done	not done	not done	not done	not done	not done	not done	not done	not done	not done
Bol034	Trinidad 1 (T1)	Sitio_6	Tr_27	N3	Attalea phalerata	-14.9234	-64.7997	no	not done	not done	not done	not done	not done	not done	not done	not done	not done	not done	not done	not done	not done	not done	not done	not done	not done	not done	not done	not done	not done	not done	not done	not done	260	F/R	1	0.9808	KT737226.1	Oecomys mamorae	TcI	200	TcI	not done	not done	not done	not done	not done	not done	not done	not done
Bol035	Trinidad 1 (T1)	Sitio_6	Tr_28	N1	Attalea phalerata	-14.9234	-64.7997	no	not done	not done	not done	not done	not done	not done	not done	not done	not done	not done	not done	not done	not done	not done	not done	not done	not done	not done	not done	not done	not done	not done	not done	not done	not done	not done	not done	not done	not done	not done	not done	not done	not done	not done	not done	not done	not done	not done	not done	not done	not done
Bol036	Trinidad 1 (T1)	Sitio_6	Tr_28	N2	Attalea phalerata	-14.9234	-64.7997	no	not done	not done	not done	not done	not done	not done	not done	not done	not done	not done	not done	not done	not done	not done	not done	not done	not done	not done	not done	not done	not done	not done	not done	not done	not done	not done	not done	not done	not done	not done	not done	not done	not done	not done	not done	not done	not done	not done	not done	not done	not done
Bol037	Trinidad 1 (T1)	Sitio_6	Tr_29	N1	Attalea phalerata	-14.9234	-64.7997	no	not done	not done	not done	not done	not done	not done	not done	not done	not done	not done	not done	not done	not done	not done	not done	not done	not done	not done	not done	not done	not done	not done	not done	not done	not done	not done	not done	not done	not done	not done	not done	not done	not done	not done	not done	not done	not done	not done	not done	not done	not done
Bol038	Trinidad 1 (T1)	Sitio_8	Tr_37	N3	Attalea phalerata	-14.9234	-64.7982	no	not done	not done	not done	not done	not done	not done	not done	not done	not done	not done	not done	not done	not done	not done	not done	not done	not done	not done	not done	not done	not done	not done	not done	not done	266	F/R	1	1	MW172493.1	Homo sapiens	negative	0	negative	not done	not done	not done	not done	not done	not done	not done	not done
Bol039	Trinidad 1 (T1)	Sitio_8	Tr_37	N2	Attalea phalerata	-14.9234	-64.7982	no	not done	not done	not done	not done	not done	not done	not done	not done	not done	not done	not done	not done	not done	not done	not done	not done	not done	not done	not done	not done	not done	not done	not done	not done	not done	not done	not done	not done	not done	not done	not done	not done	not done	not done	not done	not done	not done	not done	not done	not done	not done
Bol040	Trinidad 1 (T1)	Sitio_8	Tr_37	N2	Attalea phalerata	-14.9234	-64.7982	no	not done	not done	not done	not done	not done	not done	not done	not done	not done	not done	not done	not done	not done	not done	not done	not done	not done	not done	not done	not done	not done	not done	not done	not done	not done	not done	not done	not done	not done	not done	not done	not done	not done	not done	not done	not done	not done	not done	not done	not done	not done
Bol041	Trinidad 1 (T1)	Sitio_8	Tr_38	N3	Attalea phalerata	-14.9234	-64.7982	no	not done	not done	not done	not done	not done	not done	not done	not done	not done	not done	not done	not done	not done	not done	not done	not done	not done	not done	not done	not done	not done	not done	not done	not done	265	F/R	1	1	MW172493.1	Homo sapiens	negative	0	negative	not done	not done	not done	not done	not done	not done	not done	not done
Bol042	Trinidad 1 (T1)	Sitio_8	Tr_38	N2	Attalea phalerata	-14.9234	-64.7982	no	not done	not done	not done	not done	not done	not done	not done	not done	not done	not done	not done	not done	not done	not done	not done	not done	not done	not done	not done	not done	not done	not done	not done	not done	not done	not done	not done	not done	not done	not done	not done	not done	not done	not done	not done	not done	not done	not done	not done	not done	not done
Bol043	Trinidad 1 (T1)	Sitio_8	Tr_38	N3	Attalea phalerata	-14.9234	-64.7982	no	not done	not done	not done	not done	not done	not done	not done	not done	not done	not done	not done	not done	not done	not done	not done	not done	not done	not done	not done	not done	not done	not done	not done	not done	268	F/R	1	1	MW172493.1	Homo sapiens	negative	0	negative	not done	not done	not done	not done	not done	not done	not done	not done
Bol044	Trinidad 1 (T1)	Sitio_8	Tr_38	N2	Attalea phalerata	-14.9234	-64.7982	no	not done	not done	not done	not done	not done	not done	not done	not done	not done	not done	not done	not done	not done	not done	not done	not done	not done	not done	not done	not done	not done	not done	not done	not done	not done	not done	not done	not done	not done	not done	not done	not done	not done	not done	not done	not done	not done	not done	not done	not done	not done
Bol045	Trinidad 1 (T1)	Sitio_8	Tr_38	N1	Attalea phalerata	-14.9234	-64.7982	no	not done	not done	not done	not done	not done	not done	not done	not done	not done	not done	not done	not done	not done	not done	not done	not done	not done	not done	not done	not done	not done	not done	not done	not done	not done	not done	not done	not done	not done	not done	not done	not done	not done	not done	not done	not done	not done	not done	not done	not done	not done
Bol046	Trinidad 1 (T1)	Sitio_8	Tr_38	N1	Attalea phalerata	-14.9234	-64.7982	no	not done	not done	not done	not done	not done	not done	not done	not done	not done	not done	not done	not done	not done	not done	not done	not done	not done	not done	not done	not done	not done	not done	not done	not done	not done	not done	not done	not done	not done	not done	not done	not done	not done	not done	not done	not done	not done	not done	not done	not done	not done
Bol047	Trinidad 1 (T1)	Sitio_8	Tr_38	N1	Attalea phalerata	-14.9234	-64.7982	no	not done	not done	not done	not done	not done	not done	not done	not done	not done	not done	not done	not done	not done	not done	not done	not done	not done	not done	not done	not done	not done	not done	not done	not done	not done	not done	not done	not done	not done	not done	not done	not done	not done	not done	not done	not done	not done	not done	not done	not done	not done
Bol048	Trinidad 1 (T1)	Sitio_8	Tr_38	N1	Attalea phalerata	-14.9234	-64.7982	no	not done	not done	not done	not done	not done	not done	not done	not done	not done	not done	not done	not done	not done	not done	not done	not done	not done	not done	not done	not done	not done	not done	not done	not done	not done	not done	not done	not done	not done	not done	not done	not done	not done	not done	not done	not done	not done	not done	not done	not done	not done
Bol049	Trinidad 1 (T1)	Sitio_8	Tr_39	N5	Attalea phalerata	-14.9234	-64.7982	yes	465	F/R	1	0.9978	NC_050328.1	R. prolixus	Hap3-16S	MZ380175	636	F/R	100% / 100%	99.53% / 99.06%	NC_050328.1/EF011714.1	R. prolixus/R. robustus	Hap1-Cytb	MZ396119	not done	not done	not done	not done	not done	not done	not done	not done	not done	not done	not done	not done	not done	not done	TcI	200	TcI	not done	not done	not done	not done	not done	not done	not done	not done
Bol050	Trinidad 1 (T1)	Sitio_8	Tr_39	N2	Attalea phalerata	-14.9234	-64.7982	no	not done	not done	not done	not done	not done	not done	not done	not done	not done	not done	not done	not done	not done	not done	not done	not done	not done	not done	not done	not done	not done	not done	not done	not done	not done	not done	not done	not done	not done	not done	not done	not done	not done	not done	not done	not done	not done	not done	not done	not done	not done
Bol051	Trinidad 1 (T1)	Sitio_8	Tr_39	N1	Attalea phalerata	-14.9234	-64.7982	no	not done	not done	not done	not done	not done	not done	not done	not done	not done	not done	not done	not done	not done	not done	not done	not done	not done	not done	not done	not done	not done	not done	not done	not done	not done	not done	not done	not done	not done	not done	not done	not done	not done	not done	not done	not done	not done	not done	not done	not done	not done
Bol052	Trinidad 1 (T1)	Sitio_8	Tr_39	N1	Attalea phalerata	-14.9234	-64.7982	no	not done	not done	not done	not done	not done	not done	not done	not done	not done	not done	not done	not done	not done	not done	not done	not done	not done	not done	not done	not done	not done	not done	not done	not done	not done	not done	not done	not done	not done	not done	not done	not done	not done	not done	not done	not done	not done	not done	not done	not done	not done
Bol053	Trinidad 1 (T1)	Sitio_8	Tr_39	N1	Attalea phalerata	-14.9234	-64.7982	no	not done	not done	not done	not done	not done	not done	not done	not done	not done	not done	not done	not done	not done	not done	not done	not done	not done	not done	not done	not done	not done	not done	not done	not done	not done	not done	not done	not done	not done	not done	not done	not done	not done	not done	not done	not done	not done	not done	not done	not done	not done
Bol054	Trinidad 1 (T1)	Sitio_8	Tr_40	N5	Attalea phalerata	-14.9234	-64.7982	yes	463	F/R	1	0.9978	NC_050328.1	R. prolixus	Hap3-16S	MZ380176	635	F/R	100% / 100%	99.53% / 99.06%	NC_050328.1/EF011714.1	R. prolixus/R. robustus	Hap1-Cytb	MZ396120	not done	not done	not done	not done	not done	not done	not done	not done	251	F/R	1	1	MW172493.1	Homo sapiens	negative	0	negative	not done	not done	not done	not done	not done	not done	not done	not done
Bol055	Trinidad 1 (T1)	Sitio_9	Tr_44	N1	Attalea phalerata	-14.9235	-64.7997	no	not done	not done	not done	not done	not done	not done	not done	not done	not done	not done	not done	not done	not done	not done	not done	not done	not done	not done	not done	not done	not done	not done	not done	not done	not done	not done	not done	not done	not done	not done	negative	0	negative	not done	not done	not done	not done	not done	not done	not done	not done
Bol056	Trinidad 1 (T1)	Sitio_10	Tr_46	N3	Attalea phalerata	-14.9235	-64.7997	no	not done	not done	not done	not done	not done	not done	not done	not done	not done	not done	not done	not done	not done	not done	not done	not done	not done	not done	not done	not done	not done	not done	not done	not done	not done	not done	not done	not done	not done	not done	negative	0	negative	not done	not done	not done	not done	not done	not done	not done	not done
Bol057	Trinidad 1 (T1)	Sitio_10	Tr_46	N1	Attalea phalerata	-14.9235	-64.7997	no	not done	not done	not done	not done	not done	not done	not done	not done	not done	not done	not done	not done	not done	not done	not done	not done	not done	not done	not done	not done	not done	not done	not done	not done	not done	not done	not done	not done	not done	not done	not done	not done	not done	not done	not done	not done	not done	not done	not done	not done	not done
Bol058	Trinidad 1 (T1)	Sitio_10	Tr_47	N4	Attalea phalerata	-14.9235	-64.7997	yes	458	F/R	1	0.9978	NC_050328.1	R. prolixus	Hap3-16S	MZ380177	623	F/R	100% / 100%	99.52% / 99.04%	NC_050328.1/EF011714.1	R. prolixus/R. robustus	Hap1-Cytb	MZ396121	not done	not done	not done	not done	not done	not done	not done	not done	248	F/R	1	1	MW172493.1	Homo sapiens	TcI	200	TcI	not done	not done	not done	not done	not done	not done	not done	not done
Bol059	Trinidad 1 (T1)	Sitio_10	Tr_47	N3	Attalea phalerata	-14.9235	-64.7997	no	not done	not done	not done	not done	not done	not done	not done	not done	not done	not done	not done	not done	not done	not done	not done	not done	not done	not done	not done	not done	not done	not done	not done	not done	303	F/R	0.99	1	MG571125.1	Homo sapiens	negative	0	negative	not done	not done	not done	not done	not done	not done	not done	not done
Bol060	Trinidad 1 (T1)	Sitio_10	Tr_47	N2	Attalea phalerata	-14.9235	-64.7997	no	not done	not done	not done	not done	not done	not done	not done	not done	not done	not done	not done	not done	not done	not done	not done	not done	not done	not done	not done	not done	not done	not done	not done	not done	not done	not done	not done	not done	not done	not done	not done	not done	not done	not done	not done	not done	not done	not done	not done	not done	not done
Bol061	Trinidad 1 (T1)	Sitio_10	Tr_48	N3	Attalea phalerata	-14.9235	-64.7997	no	not done	not done	not done	not done	not done	not done	not done	not done	not done	not done	not done	not done	not done	not done	not done	not done	not done	not done	not done	not done	not done	not done	not done	not done	266	F/R	1	1	MW172493.1	Homo sapiens	negative	0	negative	not done	not done	not done	not done	not done	not done	not done	not done
Bol062	Trinidad 1 (T1)	Sitio_10	Tr_49	N4	Attalea phalerata	-14.9235	-64.7997	yes	496	F/R	1	0.998	NC_050328.1	R. prolixus	Hap3-16S	MZ380178	622	F/R	100% / 100%	99.52% / 99.04%	NC_050328.1/EF011714.1	R. prolixus/R. robustus	Hap1-Cytb	MZ396122	not done	not done	not done	not done	not done	not done	not done	not done	not done	not done	not done	not done	not done	not done	TcI	200	TcI	not done	not done	not done	not done	not done	not done	not done	not done
Bol063	Trinidad 1 (T1)	Sitio_10	Tr_49	N3	Attalea phalerata	-14.9235	-64.7997	no	not done	not done	not done	not done	not done	not done	not done	not done	not done	not done	not done	not done	not done	not done	not done	not done	not done	not done	not done	not done	not done	not done	not done	not done	not done	not done	not done	not done	not done	not done	negative	0	negative	not done	not done	not done	not done	not done	not done	not done	not done
Bol064	Trinidad 1 (T1)	Sitio_10	Tr_49	N2	Attalea phalerata	-14.9235	-64.7997	no	not done	not done	not done	not done	not done	not done	not done	not done	not done	not done	not done	not done	not done	not done	not done	not done	not done	not done	not done	not done	not done	not done	not done	not done	not done	not done	not done	not done	not done	not done	not done	not done	not done	not done	not done	not done	not done	not done	not done	not done	not done
Bol065	Trinidad 1 (T1)	Sitio_10	Tr_49	N1	Attalea phalerata	-14.9235	-64.7997	no	not done	not done	not done	not done	not done	not done	not done	not done	not done	not done	not done	not done	not done	not done	not done	not done	not done	not done	not done	not done	not done	not done	not done	not done	not done	not done	not done	not done	not done	not done	not done	not done	not done	not done	not done	not done	not done	not done	not done	not done	not done
Bol066	Trinidad 1 (T1)	Sitio_10	Tr_50	N3	Attalea phalerata	-14.9235	-64.7997	no	not done	not done	not done	not done	not done	not done	not done	not done	not done	not done	not done	not done	not done	not done	not done	not done	not done	not done	not done	not done	not done	not done	not done	not done	not done	not done	not done	not done	not done	not done	negative	0	negative	not done	not done	not done	not done	not done	not done	not done	not done
Bol067	Trinidad 1 (T1)	Sitio_11	Tr_51	N5	Attalea phalerata	-14.9237	-64.7999	yes	472	F/R	1	0.9979	NC_050328.1	R. prolixus	Hap3-16S	MZ380179	626	F/R	100% / 100%	99.52% / 99.04%	NC_050328.1/EF011714.1	R. prolixus/R. robustus	Hap1-Cytb	MZ396123	not done	not done	not done	not done	not done	not done	not done	not done	bad-seq	bad-seq	bad-seq	bad-seq	bad-seq	bad-seq	negative	0	negative	not done	not done	not done	not done	not done	not done	not done	not done
Bol068	Trinidad 1 (T1)	Sitio_11	Tr_51	N4	Attalea phalerata	-14.9237	-64.7999	no	not done	not done	not done	not done	not done	not done	not done	not done	not done	not done	not done	not done	not done	not done	not done	not done	not done	not done	not done	not done	not done	not done	not done	not done	265	F/R	1	1	KC463874.1, U34852.1	Coendou prehensilis o bicolor	negative	0	negative	not done	not done	not done	not done	not done	not done	not done	not done
Bol069	Trinidad 1 (T1)	Sitio_11	Tr_54	N4	Attalea phalerata	-14.9237	-64.7999	yes	464	F/R	1	0.9978	NC_050328.1	R. prolixus	Hap3-16S	MZ380180	628	F/R	100% / 100%	99.52% / 99.04%	NC_050328.1/EF011714.1	R. prolixus/R. robustus	Hap1-Cytb	MZ396124	not done	not done	not done	not done	not done	not done	not done	not done	not done	not done	not done	not done	not done	not done	negative	0	negative	not done	not done	not done	not done	not done	not done	not done	not done
Bol070	Trinidad 1 (T1)	Sitio_12	Tr_56	N3	Attalea phalerata	-14.9237	-64.7999	yes	464	F/R	1	0.9978	NC_050328.1	R. prolixus	Hap3-16S	MZ380181	623	F/R	100% / 100%	99.52% / 99.04%	NC_050328.1/EF011714.1	R. prolixus/R. robustus	Hap1-Cytb	MZ396125	not done	not done	not done	not done	not done	not done	not done	not done	not done	not done	not done	not done	not done	not done	negative	0	negative	not done	not done	not done	not done	not done	not done	not done	not done
Bol071	Trinidad 1 (T1)	Sitio_12	Tr_56	N2	Attalea phalerata	-14.9237	-64.7999	no	not done	not done	not done	not done	not done	not done	not done	not done	not done	not done	not done	not done	not done	not done	not done	not done	not done	not done	not done	not done	not done	not done	not done	not done	not done	not done	not done	not done	not done	not done	not done	not done	not done	not done	not done	not done	not done	not done	not done	not done	not done
Bol072	Trinidad 1 (T1)	Sitio_12	Tr_57	N3	Attalea phalerata	-14.9237	-64.7999	no	not done	not done	not done	not done	not done	not done	not done	not done	not done	not done	not done	not done	not done	not done	not done	not done	not done	not done	not done	not done	not done	not done	not done	not done	313	F/R	1	0.9744	KU683379.1	Homo sapiens	negative	0	negative	not done	not done	not done	not done	not done	not done	not done	not done
Bol073	Trinidad 1 (T1)	Sitio_12	Tr_57	N3	Attalea phalerata	-14.9237	-64.7999	no	not done	not done	not done	not done	not done	not done	not done	not done	not done	not done	not done	not done	not done	not done	not done	not done	not done	not done	not done	not done	not done	not done	not done	not done	not done	not done	not done	not done	not done	not done	not done	not done	not done	not done	not done	not done	not done	not done	not done	not done	not done
Bol074	Trinidad 1 (T1)	Sitio_12	Tr_57	N1	Attalea phalerata	-14.9237	-64.7999	no	not done	not done	not done	not done	not done	not done	not done	not done	not done	not done	not done	not done	not done	not done	not done	not done	not done	not done	not done	not done	not done	not done	not done	not done	not done	not done	not done	not done	not done	not done	not done	not done	not done	not done	not done	not done	not done	not done	not done	not done	not done
Bol075	Trinidad 1 (T1)	Sitio_12	Tr_57	N1	Attalea phalerata	-14.9237	-64.7999	no	not done	not done	not done	not done	not done	not done	not done	not done	not done	not done	not done	not done	not done	not done	not done	not done	not done	not done	not done	not done	not done	not done	not done	not done	not done	not done	not done	not done	not done	not done	not done	not done	not done	not done	not done	not done	not done	not done	not done	not done	not done
Bol076	Trinidad 1 (T1)	Sitio_12	Tr_58	N3	Attalea phalerata	-14.9237	-64.7999	yes	460	F/R	1	0.9978	NC_050328.1	R. prolixus	Hap3-16S	MZ380182	668	F/R	99% / 96%	99.55% / 99.69%	NC_050328.1/FJ887793.1	R. prolixus/R. robustus	Hap1-Cytb	MZ396126	not done	not done	not done	not done	not done	not done	not done	not done	not done	not done	not done	not done	not done	not done	negative	0	negative	not done	not done	not done	not done	not done	not done	not done	not done
Bol077	Trinidad 1 (T1)	Sitio_12	Tr_59	N1	Attalea phalerata	-14.9237	-64.7999	no	not done	not done	not done	not done	not done	not done	not done	not done	not done	not done	not done	not done	not done	not done	not done	not done	not done	not done	not done	not done	not done	not done	not done	not done	not done	not done	not done	not done	not done	not done	not done	not done	not done	not done	not done	not done	not done	not done	not done	not done	not done
Bol078	Trinidad 1 (T1)	Sitio_13	Tr_61	N1	Attalea phalerata	-14.9237	-64.7999	no	not done	not done	not done	not done	not done	not done	not done	not done	not done	not done	not done	not done	not done	not done	not done	not done	not done	not done	not done	not done	not done	not done	not done	not done	not done	not done	not done	not done	not done	not done	negative	0	negative	not done	not done	not done	not done	not done	not done	not done	not done
Bol079	Trinidad 1 (T1)	Sitio_13	Tr_62	N1	Attalea phalerata	-14.9237	-64.7999	yes	464	F/R	1	0.9978	NC_050328.1	R. prolixus	Hap3-16S	MZ380183	634	F/R	100% / 100%	99.53% / 99.05%	NC_050328.1/EF011714.1	R. prolixus/R. robustus	Hap1-Cytb	MZ396127	not done	not done	not done	not done	not done	not done	not done	not done	not done	not done	not done	not done	not done	not done	negative	0	negative	not done	not done	not done	not done	not done	not done	not done	not done
Bol080	Trinidad 1 (T1)	Sitio_13	Tr_64	N3	Attalea phalerata	-14.9237	-64.7999	no	not done	not done	not done	not done	not done	not done	not done	not done	not done	not done	not done	not done	not done	not done	not done	not done	not done	not done	not done	not done	not done	not done	not done	not done	not done	not done	not done	not done	not done	not done	negative	0	negative	not done	not done	not done	not done	not done	not done	not done	not done
Bol081	Trinidad 1 (T1)	Sitio_14	Tr_67	N1	Attalea phalerata	-14.9237	-64.7999	no	not done	not done	not done	not done	not done	not done	not done	not done	not done	not done	not done	not done	not done	not done	not done	not done	not done	not done	not done	not done	not done	not done	not done	not done	not done	not done	not done	not done	not done	not done	not done	not done	not done	not done	not done	not done	not done	not done	not done	not done	not done
Bol082	Trinidad 1 (T1)	Sitio_14	Tr_68	N4	Attalea phalerata	-14.9237	-64.7999	yes	464	F/R	1	0.9978	NC_050328.1	R. prolixus	Hap3-16S	MZ380184	635	F/R	100% / 99%	99.53% / 99.05%	NC_050328.1/EF011714.1	R. prolixus/R. robustus	Hap1-Cytb	MZ396128	not done	not done	not done	not done	not done	not done	not done	not done	250	F/R	1	1	MW172493.1	Homo sapiens	negative	0	negative	not done	not done	not done	not done	not done	not done	not done	not done
Bol083	Trinidad 1 (T1)	Sitio_14	Tr_68	N3	Attalea phalerata	-14.9237	-64.7999	no	not done	not done	not done	not done	not done	not done	not done	not done	not done	not done	not done	not done	not done	not done	not done	not done	not done	not done	not done	not done	not done	not done	not done	not done	not done	not done	not done	not done	not done	not done	not done	not done	not done	not done	not done	not done	not done	not done	not done	not done	not done
Bol084	Trinidad 1 (T1)	Sitio_14	Tr_68	N2	Attalea phalerata	-14.9237	-64.7999	no	not done	not done	not done	not done	not done	not done	not done	not done	not done	not done	not done	not done	not done	not done	not done	not done	not done	not done	not done	not done	not done	not done	not done	not done	not done	not done	not done	not done	not done	not done	not done	not done	not done	not done	not done	not done	not done	not done	not done	not done	not done
Bol085	Trinidad 1 (T1)	Sitio_14	Tr_68	N2	Attalea phalerata	-14.9237	-64.7999	no	not done	not done	not done	not done	not done	not done	not done	not done	not done	not done	not done	not done	not done	not done	not done	not done	not done	not done	not done	not done	not done	not done	not done	not done	not done	not done	not done	not done	not done	not done	not done	not done	not done	not done	not done	not done	not done	not done	not done	not done	not done
Bol086	Trinidad 1 (T1)	Sitio_14	Tr_68	N2	Attalea phalerata	-14.9237	-64.7999	no	not done	not done	not done	not done	not done	not done	not done	not done	not done	not done	not done	not done	not done	not done	not done	not done	not done	not done	not done	not done	not done	not done	not done	not done	not done	not done	not done	not done	not done	not done	not done	not done	not done	not done	not done	not done	not done	not done	not done	not done	not done
Bol087	Trinidad 1 (T1)	Sitio_14	Tr_68	N2	Attalea phalerata	-14.9237	-64.7999	no	not done	not done	not done	not done	not done	not done	not done	not done	not done	not done	not done	not done	not done	not done	not done	not done	not done	not done	not done	not done	not done	not done	not done	not done	not done	not done	not done	not done	not done	not done	not done	not done	not done	not done	not done	not done	not done	not done	not done	not done	not done
Bol088	Trinidad 1 (T1)	Sitio_14	Tr_69	N3	Attalea phalerata	-14.9237	-64.7999	no	not done	not done	not done	not done	not done	not done	not done	not done	not done	not done	not done	not done	not done	not done	not done	not done	not done	not done	not done	not done	not done	not done	not done	not done	274	F/R	1	1	MW172493.1	Homo sapiens	T. rangeli	100	T. rangeli	not done	not done	not done	not done	not done	not done	not done	not done
Bol089	Trinidad 1 (T1)	Sitio_14	Tr_69	N3	Attalea phalerata	-14.9237	-64.7999	yes	465	F/R	1	0.9978	NC_050328.1	R. prolixus	Hap3-16S	MZ380185	634	F/R	100% / 100%	99.53% / 99.05%	NC_050328.1/EF011714.1	R. prolixus/R. robustus	Hap1-Cytb	MZ396129	not done	not done	not done	not done	not done	not done	not done	not done	not done	not done	not done	not done	not done	not done	negative	0	negative	not done	not done	not done	not done	not done	not done	not done	not done
Bol090	Trinidad 1 (T1)	Sitio_14	Tr_69	N3	Attalea phalerata	-14.9237	-64.7999	no	not done	not done	not done	not done	not done	not done	not done	not done	not done	not done	not done	not done	not done	not done	not done	not done	not done	not done	not done	not done	not done	not done	not done	not done	not done	not done	not done	not done	not done	not done	not done	not done	not done	not done	not done	not done	not done	not done	not done	not done	not done
Bol091	Trinidad 1 (T1)	Sitio_14	Tr_69	N2	Attalea phalerata	-14.9237	-64.7999	no	not done	not done	not done	not done	not done	not done	not done	not done	not done	not done	not done	not done	not done	not done	not done	not done	not done	not done	not done	not done	not done	not done	not done	not done	not done	not done	not done	not done	not done	not done	not done	not done	not done	not done	not done	not done	not done	not done	not done	not done	not done
Bol092	Trinidad 1 (T1)	Sitio_14	Tr_69	N2	Attalea phalerata	-14.9237	-64.7999	no	not done	not done	not done	not done	not done	not done	not done	not done	not done	not done	not done	not done	not done	not done	not done	not done	not done	not done	not done	not done	not done	not done	not done	not done	not done	not done	not done	not done	not done	not done	not done	not done	not done	not done	not done	not done	not done	not done	not done	not done	not done
Bol093	Trinidad 1 (T1)	Sitio_14	Tr_69	N2	Attalea phalerata	-14.9237	-64.7999	no	not done	not done	not done	not done	not done	not done	not done	not done	not done	not done	not done	not done	not done	not done	not done	not done	not done	not done	not done	not done	not done	not done	not done	not done	not done	not done	not done	not done	not done	not done	not done	not done	not done	not done	not done	not done	not done	not done	not done	not done	not done
Bol094	Trinidad 1 (T1)	Sitio_14	Tr_69	N2	Attalea phalerata	-14.9237	-64.7999	no	not done	not done	not done	not done	not done	not done	not done	not done	not done	not done	not done	not done	not done	not done	not done	not done	not done	not done	not done	not done	not done	not done	not done	not done	not done	not done	not done	not done	not done	not done	not done	not done	not done	not done	not done	not done	not done	not done	not done	not done	not done
Bol095	Trinidad 1 (T1)	Sitio_14	Tr_69	N2	Attalea phalerata	-14.9237	-64.7999	no	not done	not done	not done	not done	not done	not done	not done	not done	not done	not done	not done	not done	not done	not done	not done	not done	not done	not done	not done	not done	not done	not done	not done	not done	not done	not done	not done	not done	not done	not done	not done	not done	not done	not done	not done	not done	not done	not done	not done	not done	not done
Bol096	Trinidad 1 (T1)	Sitio_14	Tr_69	N2	Attalea phalerata	-14.9237	-64.7999	no	not done	not done	not done	not done	not done	not done	not done	not done	not done	not done	not done	not done	not done	not done	not done	not done	not done	not done	not done	not done	not done	not done	not done	not done	not done	not done	not done	not done	not done	not done	not done	not done	not done	not done	not done	not done	not done	not done	not done	not done	not done
Bol097	Trinidad 1 (T1)	Sitio_14	Tr_69	N1	Attalea phalerata	-14.9237	-64.7999	no	not done	not done	not done	not done	not done	not done	not done	not done	not done	not done	not done	not done	not done	not done	not done	not done	not done	not done	not done	not done	not done	not done	not done	not done	not done	not done	not done	not done	not done	not done	not done	not done	not done	not done	not done	not done	not done	not done	not done	not done	not done
Bol098	Trinidad 1 (T1)	Sitio_14	Tr_69	N1	Attalea phalerata	-14.9237	-64.7999	no	not done	not done	not done	not done	not done	not done	not done	not done	not done	not done	not done	not done	not done	not done	not done	not done	not done	not done	not done	not done	not done	not done	not done	not done	not done	not done	not done	not done	not done	not done	not done	not done	not done	not done	not done	not done	not done	not done	not done	not done	not done
Bol099	Trinidad 1 (T1)	Sitio_14	Tr_69	N1	Attalea phalerata	-14.9237	-64.7999	no	not done	not done	not done	not done	not done	not done	not done	not done	not done	not done	not done	not done	not done	not done	not done	not done	not done	not done	not done	not done	not done	not done	not done	not done	not done	not done	not done	not done	not done	not done	not done	not done	not done	not done	not done	not done	not done	not done	not done	not done	not done
Bol100	Trinidad 1 (T1)	Sitio_14	Tr_69	N1	Attalea phalerata	-14.9237	-64.7999	no	not done	not done	not done	not done	not done	not done	not done	not done	not done	not done	not done	not done	not done	not done	not done	not done	not done	not done	not done	not done	not done	not done	not done	not done	not done	not done	not done	not done	not done	not done	not done	not done	not done	not done	not done	not done	not done	not done	not done	not done	not done
Bol101	Trinidad 1 (T1)	Sitio_14	Tr_69	N1	Attalea phalerata	-14.9237	-64.7999	no	not done	not done	not done	not done	not done	not done	not done	not done	not done	not done	not done	not done	not done	not done	not done	not done	not done	not done	not done	not done	not done	not done	not done	not done	not done	not done	not done	not done	not done	not done	not done	not done	not done	not done	not done	not done	not done	not done	not done	not done	not done
Bol102	Trinidad 1 (T1)	Sitio_16	Tr_76	N2	Attalea phalerata	-14.9235	-64.7999	yes	not done	not done	not done	not done	not done	not done	not done	not done	615	F/R	100% / 100%	99.67% / 99.51%	FJ887793.1/NC_050328.1	R. robustus/R. prolixus	Hap1-Cytb	MZ396130	not done	not done	not done	not done	not done	not done	not done	not done	not done	not done	not done	not done	not done	not done	negative	0	negative	not done	not done	not done	not done	not done	not done	not done	not done
Bol103	Trinidad 1 (T1)	Sitio_16	Tr_76	N2	Attalea phalerata	-14.9235	-64.7999	no	not done	not done	not done	not done	not done	not done	not done	not done	not done	not done	not done	not done	not done	not done	not done	not done	not done	not done	not done	not done	not done	not done	not done	not done	not done	not done	not done	not done	not done	not done	not done	not done	not done	not done	not done	not done	not done	not done	not done	not done	not done
Bol104	Trinidad 1 (T1)	Sitio_16	Tr_76	N2	Attalea phalerata	-14.9235	-64.7999	no	not done	not done	not done	not done	not done	not done	not done	not done	not done	not done	not done	not done	not done	not done	not done	not done	not done	not done	not done	not done	not done	not done	not done	not done	not done	not done	not done	not done	not done	not done	not done	not done	not done	not done	not done	not done	not done	not done	not done	not done	not done
Bol105	Trinidad 2 (T2)	Sitio_1	Tr_2	N1	Copernicia alba	-14.7873	-64.96	no	not done	not done	not done	not done	not done	not done	not done	not done	not done	not done	not done	not done	not done	not done	not done	not done	not done	not done	not done	not done	not done	not done	not done	not done	not done	not done	not done	not done	not done	not done	not done	not done	not done	not done	not done	not done	not done	not done	not done	not done	not done
Bol106	Trinidad 2 (T2)	Sitio_10	Tr_48	N3	Copernicia alba	-14.7876	-64.9607	yes	bad-seq	bad-seq	bad-seq	bad-seq	bad-seq	bad-seq	bad-seq	not done	616	F/R	0.99	1	FJ887791.1	R. stali	Hap15-Cytb	MZ396192	not done	not done	not done	not done	not done	not done	not done	not done	not done	not done	not done	not done	not done	not done	negative	0	negative	not done	not done	not done	not done	not done	not done	not done	not done
Bol107	Trinidad 2 (T2)	Sitio_10	Tr_48	N5	Copernicia alba	-14.7876	-64.9607	yes	452	F/R	1	1	KC248984.1	R. stali	Hap6-16S	MZ380227	613	F/R	0.99	1	FJ887791.1	R. stali	Hap15-Cytb	MZ396193	not done	not done	not done	not done	not done	not done	not done	not done	268	F/R	1	1	LC325135.1	Mus musculus	negative	0	negative	not done	not done	not done	not done	not done	not done	not done	not done
Bol108	Trinidad 2 (T2)	Sitio_10	Tr_49	N5	Copernicia alba	-14.7876	-64.9607	yes	462	F/R	1	1	KC248984.1	R. stali	Hap6-16S	MZ380228	616	F/R	0.99	1	FJ887791.1	R. stali	Hap15-Cytb	MZ396194	not done	not done	not done	not done	not done	not done	not done	not done	not done	not done	not done	not done	not done	not done	negative	0	negative	not done	not done	not done	not done	not done	not done	not done	not done
Bol109	Trinidad 2 (T2)	Sitio_10	Tr_50	N4	Copernicia alba	-14.7876	-64.9607	yes	457	F/R	1	1	KC248984.1	R. stali	Hap6-16S	MZ380229	612	F/R	0.99	1	FJ887791.1	R. stali	Hap15-Cytb	MZ396195	not done	not done	not done	not done	not done	not done	not done	not done	not done	not done	not done	not done	not done	not done	not done	not done	not done	not done	not done	not done	not done	not done	not done	not done	not done
Bol110	Trinidad 2 (T2)	Sitio_2	Tr_10	N3	Copernicia alba	-14.7874	-64.9602	yes	484	R	1	0.9897	KC248984.1	R. stali	Hap5-16S	MZ380230	not done	not done	not done	not done	not done	not done	not done	not done	not done	not done	not done	not done	not done	not done	not done	not done	not done	not done	not done	not done	not done	not done	negative	0	negative	not done	not done	not done	not done	not done	not done	not done	not done
Bol111	San_Joaquin 1 (SJ1)	Sitio_1	Tr_2	N4	Attalea speciosa	-13.081	-64.674	yes	438	F/R	1	0.9954	NC_050328.1	R. prolixus	Hap3-16S	MZ380186	623	F/R	100% / 100%	99.52% / 99.20%	NC_050328.1/EF011714.1	R. prolixus/R. robustus	Hap4-Cytb	MZ396131	not done	not done	not done	not done	not done	not done	not done	not done	not done	not done	not done	not done	not done	not done	TcI	200	TcI	not done	not done	not done	not done	not done	not done	not done	not done
Bol112	San_Joaquin 1 (SJ1)	Sitio_1	Tr_2	N4	Attalea speciosa	-13.081	-64.674	yes	456	F/R	1	0.9978	NC_050328.1	R. prolixus	Hap3-16S	MZ380187	651	F	99% / 98%	98.93% / 98.76%	NC_050328.1/EF011714.1	R. prolixus/R. robustus	Hap5-Cytb	MZ396132	not done	not done	not done	not done	not done	not done	not done	not done	not done	not done	not done	not done	not done	not done	negative	0	negative	not done	not done	not done	not done	not done	not done	not done	not done
Bol113	San_Joaquin 3 (SJ3)	Sitio_1	Tr_1	N1	Attalea phalerata	-13.0405	-64.6481	no	not done	not done	not done	not done	not done	not done	not done	not done	not done	not done	not done	not done	not done	not done	not done	not done	not done	not done	not done	not done	not done	not done	not done	not done	not done	not done	not done	not done	not done	not done	not done	not done	not done	not done	not done	not done	not done	not done	not done	not done	not done
Bol114	San_Joaquin 3 (SJ3)	Sitio_1	Tr_1	N3	Attalea phalerata	-13.0405	-64.6481	no	not done	not done	not done	not done	not done	not done	not done	not done	not done	not done	not done	not done	not done	not done	not done	not done	not done	not done	not done	not done	not done	not done	not done	not done	265	F/R	1	1	MW172493.1	Homo sapiens	negative	0	negative	not done	not done	not done	not done	not done	not done	not done	not done
Bol115	San_Joaquin 3 (SJ3)	Sitio_1	Tr_2	N1	Attalea phalerata	-13.0405	-64.6481	no	not done	not done	not done	not done	not done	not done	not done	not done	not done	not done	not done	not done	not done	not done	not done	not done	not done	not done	not done	not done	not done	not done	not done	not done	not done	not done	not done	not done	not done	not done	not done	not done	not done	not done	not done	not done	not done	not done	not done	not done	not done
Bol116	San_Joaquin 3 (SJ3)	Sitio_1	Tr_2	N2	Attalea phalerata	-13.0405	-64.6481	no	not done	not done	not done	not done	not done	not done	not done	not done	not done	not done	not done	not done	not done	not done	not done	not done	not done	not done	not done	not done	not done	not done	not done	not done	not done	not done	not done	not done	not done	not done	not done	not done	not done	not done	not done	not done	not done	not done	not done	not done	not done
Bol117	San_Joaquin 3 (SJ3)	Sitio_1	Tr_2	N3	Attalea phalerata	-13.0405	-64.6481	yes	bad-seq	bad-seq	bad-seq	bad-seq	bad-seq	bad-seq	bad-seq	not done	629	F/R	100% / 100%	99.52% / 99.21%	NC_050328.1/EF011714.1	R. prolixus/R. robustus	Hap4-Cytb	MZ396133	not done	not done	not done	not done	not done	not done	not done	not done	278	F/R	1	1	LC325135.1	Mus musculus	negative	0	negative	not done	not done	not done	not done	not done	not done	not done	not done
Bol118	San_Joaquin 3 (SJ3)	Sitio_1	Tr_4	N1	Attalea phalerata	-13.0405	-64.6481	no	not done	not done	not done	not done	not done	not done	not done	not done	not done	not done	not done	not done	not done	not done	not done	not done	not done	not done	not done	not done	not done	not done	not done	not done	not done	not done	not done	not done	not done	not done	not done	not done	not done	not done	not done	not done	not done	not done	not done	not done	not done
Bol119	San_Joaquin 3 (SJ3)	Sitio_1	Tr_5	N5	Attalea phalerata	-13.0405	-64.6481	yes	bad-seq	bad-seq	bad-seq	bad-seq	bad-seq	bad-seq	bad-seq	not done	631	F/R	100% / 100%	99.52% / 99.21%	NC_050328.1/EF011714.1	R. prolixus/R. robustus	Hap4-Cytb	MZ396134	not done	not done	not done	not done	not done	not done	not done	not done	249	F/R	1	1	MN964117.1	Mus musculus	negative	0	negative	not done	not done	not done	not done	not done	not done	not done	not done
Bol120	San_Joaquin 3 (SJ3)	Sitio_2	Tr_7	N5	Attalea phalerata	-13.0405	-64.6479	yes	432	F/R	1	0.9977	NC_050328.1	R. prolixus	Hap3-16S	MZ380188	629	F/R	100% / 100%	99.52% / 99.21%	NC_050328.1/EF011714.1	R. prolixus/R. robustus	Hap4-Cytb	MZ396135	not done	not done	not done	not done	not done	not done	not done	not done	not done	not done	not done	not done	not done	not done	negative	0	negative	not done	not done	not done	not done	not done	not done	not done	not done
Bol121	San_Joaquin 3 (SJ3)	Sitio_2	Tr_8	N1	Attalea phalerata	-13.0405	-64.6479	no	not done	not done	not done	not done	not done	not done	not done	not done	not done	not done	not done	not done	not done	not done	not done	not done	not done	not done	not done	not done	not done	not done	not done	not done	not done	not done	not done	not done	not done	not done	not done	not done	not done	not done	not done	not done	not done	not done	not done	not done	not done
Bol122	San_Joaquin 3 (SJ3)	Sitio_2	Tr_8	N2	Attalea phalerata	-13.0405	-64.6479	no	not done	not done	not done	not done	not done	not done	not done	not done	not done	not done	not done	not done	not done	not done	not done	not done	not done	not done	not done	not done	not done	not done	not done	not done	not done	not done	not done	not done	not done	not done	not done	not done	not done	not done	not done	not done	not done	not done	not done	not done	not done
Bol123	San_Joaquin 3 (SJ3)	Sitio_2	Tr_8	N3	Attalea phalerata	-13.0405	-64.6479	no	not done	not done	not done	not done	not done	not done	not done	not done	not done	not done	not done	not done	not done	not done	not done	not done	not done	not done	not done	not done	not done	not done	not done	not done	266	F/R	1	1	MW172493.1	Homo sapiens	negative	0	negative	not done	not done	not done	not done	not done	not done	not done	not done
Bol124	San_Joaquin 3 (SJ3)	Sitio_2	Tr_8	N4	Attalea phalerata	-13.0405	-64.6479	no	not done	not done	not done	not done	not done	not done	not done	not done	not done	not done	not done	not done	not done	not done	not done	not done	not done	not done	not done	not done	not done	not done	not done	not done	not done	not done	not done	not done	not done	not done	negative	0	negative	not done	not done	not done	not done	not done	not done	not done	not done
Bol125	San_Joaquin 3 (SJ3)	Sitio_2	Tr_10	N3	Attalea phalerata	-13.0405	-64.6479	no	not done	not done	not done	not done	not done	not done	not done	not done	not done	not done	not done	not done	not done	not done	not done	not done	not done	not done	not done	not done	not done	not done	not done	not done	263	F/R	1	1	MW172493.1	Homo sapiens	negative	0	negative	not done	not done	not done	not done	not done	not done	not done	not done
Bol126	San_Joaquin 3 (SJ3)	Sitio_2	Tr_10	N5	Attalea phalerata	-13.0405	-64.6479	yes	457	F/R	1	0.9978	NC_050328.1	R. prolixus	Hap3-16S	MZ380189	631	F/R	100% / 100%	99.52% / 99.21%	NC_050328.1/EF011714.1	R. prolixus/R. robustus	Hap4-Cytb	MZ396136	not done	not done	not done	not done	not done	not done	not done	not done	not done	not done	not done	not done	not done	not done	not done	not done	not done	not done	not done	not done	not done	not done	not done	not done	not done
Bol127	San_Joaquin 3 (SJ3)	Sitio_2	Tr_10	N5	Attalea phalerata	-13.0405	-64.6479	no	not done	not done	not done	not done	not done	not done	not done	not done	not done	not done	not done	not done	not done	not done	not done	not done	not done	not done	not done	not done	not done	not done	not done	not done	not done	not done	not done	not done	not done	not done	negative	0	negative	not done	not done	not done	not done	not done	not done	not done	not done
Bol128	San_Joaquin 3 (SJ3)	Sitio_3	Tr_12	N2	Attalea phalerata	-13.0406	-64.6479	no	not done	not done	not done	not done	not done	not done	not done	not done	not done	not done	not done	not done	not done	not done	not done	not done	not done	not done	not done	not done	not done	not done	not done	not done	not done	not done	not done	not done	not done	not done	negative	0	negative	not done	not done	not done	not done	not done	not done	not done	not done
Bol129	San_Joaquin 3 (SJ3)	Sitio_3	Tr_13	N1	Attalea phalerata	-13.0406	-64.6479	no	not done	not done	not done	not done	not done	not done	not done	not done	not done	not done	not done	not done	not done	not done	not done	not done	not done	not done	not done	not done	not done	not done	not done	not done	not done	not done	not done	not done	not done	not done	not done	not done	not done	not done	not done	not done	not done	not done	not done	not done	not done
Bol130	San_Joaquin 3 (SJ3)	Sitio_3	Tr_13	N5	Attalea phalerata	-13.0406	-64.6479	yes	450	F/R	1	0.9978	NC_050328.1	R. prolixus	Hap3-16S	MZ380190	642	F/R	100% / 99%	99.53% / 99.22%	NC_050328.1/EF011714.1	R. prolixus/R. robustus	Hap4-Cytb	MZ396137	not done	not done	not done	not done	not done	not done	not done	not done	not done	not done	not done	not done	not done	not done	negative	0	negative	not done	not done	not done	not done	not done	not done	not done	not done
Bol131	San_Joaquin 3 (SJ3)	Sitio_4	Tr_16	N3	Attalea phalerata	-13.0406	-64.6479	no	not done	not done	not done	not done	not done	not done	not done	not done	not done	not done	not done	not done	not done	not done	not done	not done	not done	not done	not done	not done	not done	not done	not done	not done	267	F/R	1	1	MW172493.1	Homo sapiens	negative	0	negative	not done	not done	not done	not done	not done	not done	not done	not done
Bol132	San_Joaquin 3 (SJ3)	Sitio_4	Tr_16	N4	Attalea phalerata	-13.0406	-64.6479	no	not done	not done	not done	not done	not done	not done	not done	not done	not done	not done	not done	not done	not done	not done	not done	not done	not done	not done	not done	not done	not done	not done	not done	not done	263	F/R	1	1	MW172493.1	Homo sapiens	negative	0	negative	not done	not done	not done	not done	not done	not done	not done	not done
Bol133	San_Joaquin 3 (SJ3)	Sitio_4	Tr_16	N5	Attalea phalerata	-13.0406	-64.6479	yes	462	F/R	1	0.9978	NC_050328.1	R. prolixus	Hap3-16S	MZ380191	631	F/R	100% / 100%	99.52% / 99.21%	NC_050328.1/EF011714.1	R. prolixus/R. robustus	Hap4-Cytb	MZ396138	not done	not done	not done	not done	not done	not done	not done	not done	252	F/R	1	1	MW172493.1	Homo sapiens	negative	0	negative	not done	not done	not done	not done	not done	not done	not done	not done
Bol134	San_Joaquin 3 (SJ3)	Sitio_4	Tr_17	N4	Attalea phalerata	-13.0406	-64.6479	no	not done	not done	not done	not done	not done	not done	not done	not done	not done	not done	not done	not done	not done	not done	not done	not done	not done	not done	not done	not done	not done	not done	not done	not done	not done	not done	not done	not done	not done	not done	negative	0	negative	not done	not done	not done	not done	not done	not done	not done	not done
Bol135	San_Joaquin 3 (SJ3)	Sitio_4	Tr_17	N2	Attalea phalerata	-13.0406	-64.6479	no	not done	not done	not done	not done	not done	not done	not done	not done	not done	not done	not done	not done	not done	not done	not done	not done	not done	not done	not done	not done	not done	not done	not done	not done	not done	not done	not done	not done	not done	not done	not done	not done	not done	not done	not done	not done	not done	not done	not done	not done	not done
Bol136	San_Joaquin 3 (SJ3)	Sitio_4	Tr_19	N3	Attalea phalerata	-13.0406	-64.6479	no	not done	not done	not done	not done	not done	not done	not done	not done	not done	not done	not done	not done	not done	not done	not done	not done	not done	not done	not done	not done	not done	not done	not done	not done	not done	not done	not done	not done	not done	not done	negative	0	negative	not done	not done	not done	not done	not done	not done	not done	not done
Bol137	San_Joaquin 3 (SJ3)	Sitio_4	Tr_20	N3	Attalea phalerata	-13.0406	-64.6479	no	not done	not done	not done	not done	not done	not done	not done	not done	not done	not done	not done	not done	not done	not done	not done	not done	not done	not done	not done	not done	not done	not done	not done	not done	not done	not done	not done	not done	not done	not done	negative	0	negative	not done	not done	not done	not done	not done	not done	not done	not done
Bol138	San_Joaquin 3 (SJ3)	Sitio_4	Tr_20	N4	Attalea phalerata	-13.0406	-64.6479	yes	462	F/R	1	0.9978	NC_050328.1	R. prolixus	Hap3-16S	MZ380192	645	F/R	100% / 100%	99.53% / 99.22%	NC_050328.1/EF011714.1	R. prolixus/R. robustus	Hap4-Cytb	MZ396139	not done	not done	not done	not done	not done	not done	not done	not done	252	F/R	1	1	MW172501.1	Homo sapiens	negative	0	negative	not done	not done	not done	not done	not done	not done	not done	not done
Bol139	San_Joaquin 3 (SJ3)	Sitio_6	Tr_28	N2	Attalea phalerata	-13.0407	-64.6484	yes	461	F/R	1	0.9978	NC_050328.1	R. prolixus	Hap3-16S	MZ380193	646	F/R	100% / 99%	99.54% / 99.22%	NC_050328.1/EF011714.1	R. prolixus/R. robustus	Hap4-Cytb	MZ396140	not done	not done	not done	not done	not done	not done	not done	not done	not done	not done	not done	not done	not done	not done	negative	0	negative	not done	not done	not done	not done	not done	not done	not done	not done
Bol140	San_Joaquin 3 (SJ3)	Sitio_6	Tr_29	N3	Attalea phalerata	-13.0407	-64.6484	yes	465	F/R	1	0.9978	NC_050328.1	R. prolixus	Hap3-16S	MZ380194	646	F/R	100% / 99%	99.54% / 99.22%	NC_050328.1/EF011714.1	R. prolixus/R. robustus	Hap4-Cytb	MZ396141	not done	not done	not done	not done	not done	not done	not done	not done	not done	not done	not done	not done	not done	not done	negative	0	negative	not done	not done	not done	not done	not done	not done	not done	not done
Bol141	San_Joaquin 3 (SJ3)	Sitio_7	Tr_33	N3	Attalea phalerata	-13.0407	-64.6484	no	not done	not done	not done	not done	not done	not done	not done	not done	not done	not done	not done	not done	not done	not done	not done	not done	not done	not done	not done	not done	not done	not done	not done	not done	270	F/R	1	1	MW172493.1	Homo sapiens	negative	0	negative	not done	not done	not done	not done	not done	not done	not done	not done
Bol142	San_Joaquin 3 (SJ3)	Sitio_7	Tr_33	N4	Attalea phalerata	-13.0407	-64.6484	no	not done	not done	not done	not done	not done	not done	not done	not done	not done	not done	not done	not done	not done	not done	not done	not done	not done	not done	not done	not done	not done	not done	not done	not done	314	F/R	0.99	0.9968	MG571125.1	Homo sapiens	negative	0	negative	not done	not done	not done	not done	not done	not done	not done	not done
Bol143	San_Joaquin 3 (SJ3)	Sitio_7	Tr_33	N5	Attalea phalerata	-13.0407	-64.6484	yes	447	F/R	1	0.9955	NC_050328.1	R. prolixus	Hap2-16S	MZ380195	649	F/R	100% / 99%	99.38% / 99.07%	NC_050328.1/EF011714.1	R. prolixus/R. robustus	Hap6-Cytb	MZ396142	not done	not done	not done	not done	not done	not done	not done	not done	not done	not done	not done	not done	not done	not done	not done	not done	not done	not done	not done	not done	not done	not done	not done	not done	not done
Bol144	San_Joaquin 3 (SJ3)	Sitio_7	Tr_34	N3	Attalea phalerata	-13.0407	-64.6484	no	not done	not done	not done	not done	not done	not done	not done	not done	not done	not done	not done	not done	not done	not done	not done	not done	not done	not done	not done	not done	not done	not done	not done	not done	not done	not done	not done	not done	not done	not done	not done	not done	not done	not done	not done	not done	not done	not done	not done	not done	not done
Bol145	San_Joaquin 3 (SJ3)	Sitio_7	Tr_34	N4	Attalea phalerata	-13.0407	-64.6484	no	not done	not done	not done	not done	not done	not done	not done	not done	not done	not done	not done	not done	not done	not done	not done	not done	not done	not done	not done	not done	not done	not done	not done	not done	268	F/R	1	1	DQ120177.1	Hemidactylus mabouia	negative	0	negative	not done	not done	not done	not done	not done	not done	not done	not done
Bol146	San_Joaquin 3 (SJ3)	Sitio_7	Tr_35	N5	Attalea phalerata	-13.0407	-64.6484	yes	463	F/R	1	0.9978	NC_050328.1	R. prolixus	Hap3-16S	MZ380196	653	F/R	100% / 98%	99.54% / 99.22%	NC_050328.1/EF011714.1	R. prolixus/R. robustus	Hap4-Cytb	MZ396143	not done	not done	not done	not done	not done	not done	not done	not done	not done	not done	not done	not done	not done	not done	negative	0	negative	not done	not done	not done	not done	not done	not done	not done	not done
Bol147	San_Joaquin 3 (SJ3)	Sitio_9	Tr_41	N1	Attalea phalerata	-13.0398	-64.6483	no	not done	not done	not done	not done	not done	not done	not done	not done	not done	not done	not done	not done	not done	not done	not done	not done	not done	not done	not done	not done	not done	not done	not done	not done	not done	not done	not done	not done	not done	not done	not done	not done	not done	not done	not done	not done	not done	not done	not done	not done	not done
Bol148	San_Joaquin 3 (SJ3)	Sitio_9	Tr_41	N1	Attalea phalerata	-13.0398	-64.6483	no	not done	not done	not done	not done	not done	not done	not done	not done	not done	not done	not done	not done	not done	not done	not done	not done	not done	not done	not done	not done	not done	not done	not done	not done	not done	not done	not done	not done	not done	not done	not done	not done	not done	not done	not done	not done	not done	not done	not done	not done	not done
Bol149	San_Joaquin 3 (SJ3)	Sitio_9	Tr_41	N1	Attalea phalerata	-13.0398	-64.6483	no	not done	not done	not done	not done	not done	not done	not done	not done	not done	not done	not done	not done	not done	not done	not done	not done	not done	not done	not done	not done	not done	not done	not done	not done	not done	not done	not done	not done	not done	not done	not done	not done	not done	not done	not done	not done	not done	not done	not done	not done	not done
Bol150	San_Joaquin 3 (SJ3)	Sitio_9	Tr_41	N3	Attalea phalerata	-13.0398	-64.6483	no	not done	not done	not done	not done	not done	not done	not done	not done	not done	not done	not done	not done	not done	not done	not done	not done	not done	not done	not done	not done	not done	not done	not done	not done	not done	not done	not done	not done	not done	not done	not done	not done	not done	not done	not done	not done	not done	not done	not done	not done	not done
Bol151	San_Joaquin 3 (SJ3)	Sitio_9	Tr_41	N3	Attalea phalerata	-13.0398	-64.6483	no	not done	not done	not done	not done	not done	not done	not done	not done	not done	not done	not done	not done	not done	not done	not done	not done	not done	not done	not done	not done	not done	not done	not done	not done	277	F/R	1	1	MW172493.1	Homo sapiens	negative	0	negative	not done	not done	not done	not done	not done	not done	not done	not done
Bol152	San_Joaquin 3 (SJ3)	Sitio_9	Tr_41	N4	Attalea phalerata	-13.0398	-64.6483	yes	464	F/R	1	0.9978	NC_050328.1	R. prolixus	Hap3-16S	MZ380197	642	F/R	100% / 100%	99.53% / 99.22%	NC_050328.1/EF011714.1	R. prolixus/R. robustus	Hap4-Cytb	MZ396144	not done	not done	not done	not done	not done	not done	not done	not done	not done	not done	not done	not done	not done	not done	negative	0	negative	not done	not done	not done	not done	not done	not done	not done	not done
Bol153	San_Joaquin 3 (SJ3)	Sitio_9	Tr_42	N1	Attalea phalerata	-13.0398	-64.6483	no	not done	not done	not done	not done	not done	not done	not done	not done	not done	not done	not done	not done	not done	not done	not done	not done	not done	not done	not done	not done	not done	not done	not done	not done	not done	not done	not done	not done	not done	not done	not done	not done	not done	not done	not done	not done	not done	not done	not done	not done	not done
Bol154	San_Joaquin 3 (SJ3)	Sitio_9	Tr_42	N1	Attalea phalerata	-13.0398	-64.6483	no	not done	not done	not done	not done	not done	not done	not done	not done	not done	not done	not done	not done	not done	not done	not done	not done	not done	not done	not done	not done	not done	not done	not done	not done	not done	not done	not done	not done	not done	not done	not done	not done	not done	not done	not done	not done	not done	not done	not done	not done	not done
Bol155	San_Joaquin 3 (SJ3)	Sitio_9	Tr_42	N2	Attalea phalerata	-13.0398	-64.6483	no	not done	not done	not done	not done	not done	not done	not done	not done	not done	not done	not done	not done	not done	not done	not done	not done	not done	not done	not done	not done	not done	not done	not done	not done	not done	not done	not done	not done	not done	not done	not done	not done	not done	not done	not done	not done	not done	not done	not done	not done	not done
Bol156	San_Joaquin 3 (SJ3)	Sitio_9	Tr_42	N2	Attalea phalerata	-13.0398	-64.6483	no	not done	not done	not done	not done	not done	not done	not done	not done	not done	not done	not done	not done	not done	not done	not done	not done	not done	not done	not done	not done	not done	not done	not done	not done	not done	not done	not done	not done	not done	not done	not done	not done	not done	not done	not done	not done	not done	not done	not done	not done	not done
Bol157	San_Joaquin 3 (SJ3)	Sitio_9	Tr_42	N3	Attalea phalerata	-13.0398	-64.6483	no	not done	not done	not done	not done	not done	not done	not done	not done	not done	not done	not done	not done	not done	not done	not done	not done	not done	not done	not done	not done	not done	not done	not done	not done	271	F/R	1	1	MW172493.1	Homo sapiens	negative	0	negative	not done	not done	not done	not done	not done	not done	not done	not done
Bol158	San_Joaquin 3 (SJ3)	Sitio_9	Tr_42	N3	Attalea phalerata	-13.0398	-64.6483	no	not done	not done	not done	not done	not done	not done	not done	not done	not done	not done	not done	not done	not done	not done	not done	not done	not done	not done	not done	not done	not done	not done	not done	not done	not done	not done	not done	not done	not done	not done	not done	not done	not done	not done	not done	not done	not done	not done	not done	not done	not done
Bol159	San_Joaquin 3 (SJ3)	Sitio_9	Tr_42	N3	Attalea phalerata	-13.0398	-64.6483	no	not done	not done	not done	not done	not done	not done	not done	not done	not done	not done	not done	not done	not done	not done	not done	not done	not done	not done	not done	not done	not done	not done	not done	not done	not done	not done	not done	not done	not done	not done	not done	not done	not done	not done	not done	not done	not done	not done	not done	not done	not done
Bol160	San_Joaquin 3 (SJ3)	Sitio_9	Tr_42	N4	Attalea phalerata	-13.0398	-64.6483	yes	464	F/R	1	0.9978	NC_050328.1	R. prolixus	Hap3-16S	MZ380198	645	F/R	100% / 99%	99.53% / 99.22%	NC_050328.1/EF011714.1	R. prolixus/R. robustus	Hap4-Cytb	MZ396145	not done	not done	not done	not done	not done	not done	not done	not done	not done	not done	not done	not done	not done	not done	negative	0	negative	not done	not done	not done	not done	not done	not done	not done	not done
Bol161	San_Joaquin 3 (SJ3)	Sitio_9	Tr_43	N1	Attalea phalerata	-13.0398	-64.6483	no	not done	not done	not done	not done	not done	not done	not done	not done	not done	not done	not done	not done	not done	not done	not done	not done	not done	not done	not done	not done	not done	not done	not done	not done	not done	not done	not done	not done	not done	not done	not done	not done	not done	not done	not done	not done	not done	not done	not done	not done	not done
Bol162	San_Joaquin 3 (SJ3)	Sitio_9	Tr_43	N1	Attalea phalerata	-13.0398	-64.6483	no	not done	not done	not done	not done	not done	not done	not done	not done	not done	not done	not done	not done	not done	not done	not done	not done	not done	not done	not done	not done	not done	not done	not done	not done	not done	not done	not done	not done	not done	not done	not done	not done	not done	not done	not done	not done	not done	not done	not done	not done	not done
Bol163	San_Joaquin 3 (SJ3)	Sitio_9	Tr_43	N1	Attalea phalerata	-13.0398	-64.6483	no	not done	not done	not done	not done	not done	not done	not done	not done	not done	not done	not done	not done	not done	not done	not done	not done	not done	not done	not done	not done	not done	not done	not done	not done	not done	not done	not done	not done	not done	not done	not done	not done	not done	not done	not done	not done	not done	not done	not done	not done	not done
Bol164	San_Joaquin 3 (SJ3)	Sitio_9	Tr_43	N1	Attalea phalerata	-13.0398	-64.6483	no	not done	not done	not done	not done	not done	not done	not done	not done	not done	not done	not done	not done	not done	not done	not done	not done	not done	not done	not done	not done	not done	not done	not done	not done	not done	not done	not done	not done	not done	not done	not done	not done	not done	not done	not done	not done	not done	not done	not done	not done	not done
Bol165	San_Joaquin 3 (SJ3)	Sitio_9	Tr_43	N2	Attalea phalerata	-13.0398	-64.6483	no	not done	not done	not done	not done	not done	not done	not done	not done	not done	not done	not done	not done	not done	not done	not done	not done	not done	not done	not done	not done	not done	not done	not done	not done	not done	not done	not done	not done	not done	not done	not done	not done	not done	not done	not done	not done	not done	not done	not done	not done	not done
Bol166	San_Joaquin 3 (SJ3)	Sitio_9	Tr_43	N3	Attalea phalerata	-13.0398	-64.6483	no	not done	not done	not done	not done	not done	not done	not done	not done	not done	not done	not done	not done	not done	not done	not done	not done	not done	not done	not done	not done	not done	not done	not done	not done	not done	not done	not done	not done	not done	not done	not done	not done	not done	not done	not done	not done	not done	not done	not done	not done	not done
Bol167	San_Joaquin 3 (SJ3)	Sitio_9	Tr_43	N3	Attalea phalerata	-13.0398	-64.6483	no	not done	not done	not done	not done	not done	not done	not done	not done	not done	not done	not done	not done	not done	not done	not done	not done	not done	not done	not done	not done	not done	not done	not done	not done	not done	not done	not done	not done	not done	not done	not done	not done	not done	not done	not done	not done	not done	not done	not done	not done	not done
Bol168	San_Joaquin 3 (SJ3)	Sitio_9	Tr_43	N3	Attalea phalerata	-13.0398	-64.6483	no	not done	not done	not done	not done	not done	not done	not done	not done	not done	not done	not done	not done	not done	not done	not done	not done	not done	not done	not done	not done	not done	not done	not done	not done	not done	not done	not done	not done	not done	not done	negative	0	negative	not done	not done	not done	not done	not done	not done	not done	not done
Bol169	San_Joaquin 3 (SJ3)	Sitio_9	Tr_44	N1	Attalea phalerata	-13.0398	-64.6483	no	not done	not done	not done	not done	not done	not done	not done	not done	not done	not done	not done	not done	not done	not done	not done	not done	not done	not done	not done	not done	not done	not done	not done	not done	not done	not done	not done	not done	not done	not done	not done	not done	not done	not done	not done	not done	not done	not done	not done	not done	not done
Bol170	San_Joaquin 3 (SJ3)	Sitio_9	Tr_44	N1	Attalea phalerata	-13.0398	-64.6483	no	not done	not done	not done	not done	not done	not done	not done	not done	not done	not done	not done	not done	not done	not done	not done	not done	not done	not done	not done	not done	not done	not done	not done	not done	not done	not done	not done	not done	not done	not done	not done	not done	not done	not done	not done	not done	not done	not done	not done	not done	not done
Bol171	San_Joaquin 3 (SJ3)	Sitio_9	Tr_44	N1	Attalea phalerata	-13.0398	-64.6483	no	not done	not done	not done	not done	not done	not done	not done	not done	not done	not done	not done	not done	not done	not done	not done	not done	not done	not done	not done	not done	not done	not done	not done	not done	not done	not done	not done	not done	not done	not done	not done	not done	not done	not done	not done	not done	not done	not done	not done	not done	not done
Bol172	San_Joaquin 3 (SJ3)	Sitio_9	Tr_44	N1	Attalea phalerata	-13.0398	-64.6483	no	not done	not done	not done	not done	not done	not done	not done	not done	not done	not done	not done	not done	not done	not done	not done	not done	not done	not done	not done	not done	not done	not done	not done	not done	not done	not done	not done	not done	not done	not done	not done	not done	not done	not done	not done	not done	not done	not done	not done	not done	not done
Bol173	San_Joaquin 3 (SJ3)	Sitio_9	Tr_44	N2	Attalea phalerata	-13.0398	-64.6483	no	not done	not done	not done	not done	not done	not done	not done	not done	not done	not done	not done	not done	not done	not done	not done	not done	not done	not done	not done	not done	not done	not done	not done	not done	not done	not done	not done	not done	not done	not done	not done	not done	not done	not done	not done	not done	not done	not done	not done	not done	not done
Bol174	San_Joaquin 3 (SJ3)	Sitio_9	Tr_44	N2	Attalea phalerata	-13.0398	-64.6483	no	not done	not done	not done	not done	not done	not done	not done	not done	not done	not done	not done	not done	not done	not done	not done	not done	not done	not done	not done	not done	not done	not done	not done	not done	not done	not done	not done	not done	not done	not done	not done	not done	not done	not done	not done	not done	not done	not done	not done	not done	not done
Bol175	San_Joaquin 3 (SJ3)	Sitio_9	Tr_44	N3	Attalea phalerata	-13.0398	-64.6483	no	not done	not done	not done	not done	not done	not done	not done	not done	not done	not done	not done	not done	not done	not done	not done	not done	not done	not done	not done	not done	not done	not done	not done	not done	not done	not done	not done	not done	not done	not done	not done	not done	not done	not done	not done	not done	not done	not done	not done	not done	not done
Bol176	San_Joaquin 3 (SJ3)	Sitio_9	Tr_44	N3	Attalea phalerata	-13.0398	-64.6483	no	not done	not done	not done	not done	not done	not done	not done	not done	not done	not done	not done	not done	not done	not done	not done	not done	not done	not done	not done	not done	not done	not done	not done	not done	272	F/R	1	1	MW172493.1	Homo sapiens	negative	0	negative	not done	not done	not done	not done	not done	not done	not done	not done
Bol177	San_Joaquin 3 (SJ3)	Sitio_9	Tr_44	N3	Attalea phalerata	-13.0398	-64.6483	no	not done	not done	not done	not done	not done	not done	not done	not done	not done	not done	not done	not done	not done	not done	not done	not done	not done	not done	not done	not done	not done	not done	not done	not done	279	F/R	1	1	MW172493.1	Homo sapiens	negative	0	negative	not done	not done	not done	not done	not done	not done	not done	not done
Bol178	San_Joaquin 3 (SJ3)	Sitio_9	Tr_45	N1	Attalea phalerata	-13.0398	-64.6483	no	not done	not done	not done	not done	not done	not done	not done	not done	not done	not done	not done	not done	not done	not done	not done	not done	not done	not done	not done	not done	not done	not done	not done	not done	not done	not done	not done	not done	not done	not done	not done	not done	not done	not done	not done	not done	not done	not done	not done	not done	not done
Bol179	San_Joaquin 3 (SJ3)	Sitio_11	Tr_53	N2	Attalea phalerata	-13.0396	-64.6483	no	not done	not done	not done	not done	not done	not done	not done	not done	not done	not done	not done	not done	not done	not done	not done	not done	not done	not done	not done	not done	not done	not done	not done	not done	not done	not done	not done	not done	not done	not done	not done	not done	not done	not done	not done	not done	not done	not done	not done	not done	not done
Bol180	San_Joaquin 3 (SJ3)	Sitio_11	Tr_53	N2	Attalea phalerata	-13.0396	-64.6483	no	not done	not done	not done	not done	not done	not done	not done	not done	not done	not done	not done	not done	not done	not done	not done	not done	not done	not done	not done	not done	not done	not done	not done	not done	not done	not done	not done	not done	not done	not done	not done	not done	not done	not done	not done	not done	not done	not done	not done	not done	not done
Bol181	San_Joaquin 3 (SJ3)	Sitio_11	Tr_53	N4	Attalea phalerata	-13.0396	-64.6483	yes	464	F/R	1	0.9978	NC_050328.1	R. prolixus	Hap3-16S	MZ380199	640	F/R	100% / 99%	99.53% / 99.22%	NC_050328.1/EF011714.1	R. prolixus/R. robustus	Hap4-Cytb	MZ396146	not done	not done	not done	not done	not done	not done	not done	not done	277	F/R	1	1	MW172493.1	Homo sapiens	negative	0	negative	not done	not done	not done	not done	not done	not done	not done	not done
Bol182	San_Joaquin 3 (SJ3)	Sitio_11	Tr_54	N2	Attalea phalerata	-13.0396	-64.6483	no	not done	not done	not done	not done	not done	not done	not done	not done	not done	not done	not done	not done	not done	not done	not done	not done	not done	not done	not done	not done	not done	not done	not done	not done	not done	not done	not done	not done	not done	not done	not done	not done	not done	not done	not done	not done	not done	not done	not done	not done	not done
Bol183	San_Joaquin 3 (SJ3)	Sitio_11	Tr_55	N1	Attalea phalerata	-13.0396	-64.6483	no	not done	not done	not done	not done	not done	not done	not done	not done	not done	not done	not done	not done	not done	not done	not done	not done	not done	not done	not done	not done	not done	not done	not done	not done	not done	not done	not done	not done	not done	not done	not done	not done	not done	not done	not done	not done	not done	not done	not done	not done	not done
Bol184	San_Joaquin 3 (SJ3)	Sitio_11	Tr_55	N2	Attalea phalerata	-13.0396	-64.6483	no	not done	not done	not done	not done	not done	not done	not done	not done	not done	not done	not done	not done	not done	not done	not done	not done	not done	not done	not done	not done	not done	not done	not done	not done	not done	not done	not done	not done	not done	not done	not done	not done	not done	not done	not done	not done	not done	not done	not done	not done	not done
Bol185	San_Joaquin 3 (SJ3)	Sitio_11	Tr_55	N2	Attalea phalerata	-13.0396	-64.6483	no	not done	not done	not done	not done	not done	not done	not done	not done	not done	not done	not done	not done	not done	not done	not done	not done	not done	not done	not done	not done	not done	not done	not done	not done	not done	not done	not done	not done	not done	not done	not done	not done	not done	not done	not done	not done	not done	not done	not done	not done	not done
Bol186	San_Joaquin 3 (SJ3)	Sitio_11	Tr_55	N3	Attalea phalerata	-13.0396	-64.6483	no	not done	not done	not done	not done	not done	not done	not done	not done	not done	not done	not done	not done	not done	not done	not done	not done	not done	not done	not done	not done	not done	not done	not done	not done	270	F/R	1	1	MW172493.1	Homo sapiens	negative	0	negative	not done	not done	not done	not done	not done	not done	not done	not done
Bol187	San_Joaquin 3 (SJ3)	Sitio_11	Tr_55	N4	Attalea phalerata	-13.0396	-64.6483	no	not done	not done	not done	not done	not done	not done	not done	not done	not done	not done	not done	not done	not done	not done	not done	not done	not done	not done	not done	not done	not done	not done	not done	not done	not done	not done	not done	not done	not done	not done	negative	0	negative	not done	not done	not done	not done	not done	not done	not done	not done
Bol188	San_Joaquin 3 (SJ3)	Sitio_11	Tr_55	N4	Attalea phalerata	-13.0396	-64.6483	yes	464	F/R	1	0.9978	NC_050328.1	R. prolixus	Hap3-16S	MZ380200	647	F/R	100% / 99%	99.54% / 99.22%	NC_050328.1/EF011714.1	R. prolixus/R. robustus	Hap4-Cytb	MZ396147	not done	not done	not done	not done	not done	not done	not done	not done	277	F/R	1	1	MW172493.1	Homo sapiens	TcI	200	TcI	not done	not done	not done	not done	not done	not done	not done	not done
Bol189	San_Joaquin 3 (SJ3)	Sitio_10	Tr_46	N4	Attalea phalerata	-13.0397	-64.6482	yes	464	F/R	1	0.9978	NC_050328.1	R. prolixus	Hap3-16S	MZ380201	648	F/R	100% / 99%	99.54% / 99.22%	NC_050328.1/EF011714.1	R. prolixus/R. robustus	Hap4-Cytb	MZ396148	not done	not done	not done	not done	not done	not done	not done	not done	not done	not done	not done	not done	not done	not done	TcI	200	TcI	not done	not done	not done	not done	not done	not done	not done	not done
Bol190	San_Joaquin 3 (SJ3)	Sitio_10	Tr_50	N4	Attalea phalerata	-13.0397	-64.6482	yes	464	F/R	1	0.9978	NC_050328.1	R. prolixus	Hap3-16S	MZ380202	642	F/R	100% / 100%	99.53% / 99.22%	NC_050328.1/EF011714.1	R. prolixus/R. robustus	Hap4-Cytb	MZ396149	not done	not done	not done	not done	not done	not done	not done	not done	309	F/R	0.99	0.9902	LC088149.1	Homo sapiens	TcI	200	TcI	not done	not done	not done	not done	not done	not done	not done	not done
Bol191	San_Joaquin 3 (SJ3)	Sitio_12	Tr_56	N1	Attalea phalerata	-13.0396	-64.6483	no	not done	not done	not done	not done	not done	not done	not done	not done	not done	not done	not done	not done	not done	not done	not done	not done	not done	not done	not done	not done	not done	not done	not done	not done	not done	not done	not done	not done	not done	not done	not done	not done	not done	not done	not done	not done	not done	not done	not done	not done	not done
Bol192	San_Joaquin 3 (SJ3)	Sitio_12	Tr_56	N2	Attalea phalerata	-13.0396	-64.6483	no	not done	not done	not done	not done	not done	not done	not done	not done	not done	not done	not done	not done	not done	not done	not done	not done	not done	not done	not done	not done	not done	not done	not done	not done	not done	not done	not done	not done	not done	not done	not done	not done	not done	not done	not done	not done	not done	not done	not done	not done	not done
Bol193	San_Joaquin 3 (SJ3)	Sitio_12	Tr_56	N3	Attalea phalerata	-13.0396	-64.6483	no	not done	not done	not done	not done	not done	not done	not done	not done	not done	not done	not done	not done	not done	not done	not done	not done	not done	not done	not done	not done	not done	not done	not done	not done	not done	not done	not done	not done	not done	not done	not done	not done	not done	not done	not done	not done	not done	not done	not done	not done	not done
Bol194	San_Joaquin 3 (SJ3)	Sitio_12	Tr_56	N3	Attalea phalerata	-13.0396	-64.6483	no	not done	not done	not done	not done	not done	not done	not done	not done	not done	not done	not done	not done	not done	not done	not done	not done	not done	not done	not done	not done	not done	not done	not done	not done	not done	not done	not done	not done	not done	not done	not done	not done	not done	not done	not done	not done	not done	not done	not done	not done	not done
Bol195	San_Joaquin 3 (SJ3)	Sitio_12	Tr_56	N3	Attalea phalerata	-13.0396	-64.6483	no	not done	not done	not done	not done	not done	not done	not done	not done	not done	not done	not done	not done	not done	not done	not done	not done	not done	not done	not done	not done	not done	not done	not done	not done	not done	not done	not done	not done	not done	not done	not done	not done	not done	not done	not done	not done	not done	not done	not done	not done	not done
Bol196	San_Joaquin 3 (SJ3)	Sitio_12	Tr_56	N4	Attalea phalerata	-13.0396	-64.6483	no	not done	not done	not done	not done	not done	not done	not done	not done	not done	not done	not done	not done	not done	not done	not done	not done	not done	not done	not done	not done	not done	not done	not done	not done	not done	not done	not done	not done	not done	not done	not done	not done	not done	not done	not done	not done	not done	not done	not done	not done	not done
Bol197	San_Joaquin 3 (SJ3)	Sitio_12	Tr_56	N4	Attalea phalerata	-13.0396	-64.6483	no	not done	not done	not done	not done	not done	not done	not done	not done	not done	not done	not done	not done	not done	not done	not done	not done	not done	not done	not done	not done	not done	not done	not done	not done	not done	not done	not done	not done	not done	not done	not done	not done	not done	not done	not done	not done	not done	not done	not done	not done	not done
Bol198	San_Joaquin 3 (SJ3)	Sitio_12	Tr_56	N4	Attalea phalerata	-13.0396	-64.6483	no	not done	not done	not done	not done	not done	not done	not done	not done	not done	not done	not done	not done	not done	not done	not done	not done	not done	not done	not done	not done	not done	not done	not done	not done	not done	not done	not done	not done	not done	not done	not done	not done	not done	not done	not done	not done	not done	not done	not done	not done	not done
Bol199	San_Joaquin 3 (SJ3)	Sitio_12	Tr_56	N4	Attalea phalerata	-13.0396	-64.6483	no	not done	not done	not done	not done	not done	not done	not done	not done	not done	not done	not done	not done	not done	not done	not done	not done	not done	not done	not done	not done	not done	not done	not done	not done	not done	not done	not done	not done	not done	not done	not done	not done	not done	not done	not done	not done	not done	not done	not done	not done	not done
Bol200	San_Joaquin 3 (SJ3)	Sitio_12	Tr_56	N4	Attalea phalerata	-13.0396	-64.6483	no	not done	not done	not done	not done	not done	not done	not done	not done	not done	not done	not done	not done	not done	not done	not done	not done	not done	not done	not done	not done	not done	not done	not done	not done	not done	not done	not done	not done	not done	not done	not done	not done	not done	not done	not done	not done	not done	not done	not done	not done	not done
Bol201	San_Joaquin 3 (SJ3)	Sitio_12	Tr_56	N5	Attalea phalerata	-13.0396	-64.6483	yes	464	F/R	1	0.9978	NC_050328.1	R. prolixus	Hap3-16S	MZ380203	638	F/R	100% / 99%	99.53% / 99.22%	NC_050328.1/EF011714.1	R. prolixus/R. robustus	Hap4-Cytb	MZ396150	not done	not done	not done	not done	not done	not done	not done	not done	bad-seq	bad-seq	bad-seq	bad-seq	bad-seq	bad-seq	TcI	200	TcI	not done	not done	not done	not done	not done	not done	not done	not done
Bol202	San_Joaquin 3 (SJ3)	Sitio_12	Tr_56	N5	Attalea phalerata	-13.0396	-64.6483	yes	464	F/R	1	0.9978	NC_050328.1	R. prolixus	Hap3-16S	MZ380204	643	F/R	100% / 99%	99.53% / 99.22%	NC_050328.1/EF011714.1	R. prolixus/R. robustus	Hap4-Cytb	MZ396151	not done	not done	not done	not done	not done	not done	not done	not done	not done	not done	not done	not done	not done	not done	negative	0	negative	not done	not done	not done	not done	not done	not done	not done	not done
Bol203	San_Joaquin 3 (SJ3)	Sitio_12	Tr_56	N5	Attalea phalerata	-13.0396	-64.6483	no	not done	not done	not done	not done	not done	not done	not done	not done	not done	not done	not done	not done	not done	not done	not done	not done	not done	not done	not done	not done	not done	not done	not done	not done	not done	not done	not done	not done	not done	not done	not done	not done	not done	not done	not done	not done	not done	not done	not done	not done	not done
Bol204	San_Joaquin 3 (SJ3)	Sitio_12	Tr_56	N5	Attalea phalerata	-13.0396	-64.6483	no	not done	not done	not done	not done	not done	not done	not done	not done	not done	not done	not done	not done	not done	not done	not done	not done	not done	not done	not done	not done	not done	not done	not done	not done	not done	not done	not done	not done	not done	not done	not done	not done	not done	not done	not done	not done	not done	not done	not done	not done	not done
Bol205	San_Joaquin 3 (SJ3)	Sitio_12	Tr_56	N5	Attalea phalerata	-13.0396	-64.6483	no	not done	not done	not done	not done	not done	not done	not done	not done	not done	not done	not done	not done	not done	not done	not done	not done	not done	not done	not done	not done	not done	not done	not done	not done	not done	not done	not done	not done	not done	not done	not done	not done	not done	not done	not done	not done	not done	not done	not done	not done	not done
Bol206	San_Joaquin 3 (SJ3)	Sitio_12	Tr_56	N5	Attalea phalerata	-13.0396	-64.6483	no	not done	not done	not done	not done	not done	not done	not done	not done	not done	not done	not done	not done	not done	not done	not done	not done	not done	not done	not done	not done	not done	not done	not done	not done	not done	not done	not done	not done	not done	not done	not done	not done	not done	not done	not done	not done	not done	not done	not done	not done	not done
Bol207	San_Joaquin 3 (SJ3)	Sitio_12	Tr_57	N2	Attalea phalerata	-13.0396	-64.6483	no	not done	not done	not done	not done	not done	not done	not done	not done	not done	not done	not done	not done	not done	not done	not done	not done	not done	not done	not done	not done	not done	not done	not done	not done	not done	not done	not done	not done	not done	not done	not done	not done	not done	not done	not done	not done	not done	not done	not done	not done	not done
Bol208	San_Joaquin 3 (SJ3)	Sitio_12	Tr_59	N2	Attalea phalerata	-13.0396	-64.6483	no	not done	not done	not done	not done	not done	not done	not done	not done	not done	not done	not done	not done	not done	not done	not done	not done	not done	not done	not done	not done	not done	not done	not done	not done	not done	not done	not done	not done	not done	not done	not done	not done	not done	not done	not done	not done	not done	not done	not done	not done	not done
Bol209	San_Joaquin 3 (SJ3)	Sitio_12	Tr_59	N4	Attalea phalerata	-13.0396	-64.6483	no	not done	not done	not done	not done	not done	not done	not done	not done	not done	not done	not done	not done	not done	not done	not done	not done	not done	not done	not done	not done	not done	not done	not done	not done	281	F/R	1	1	MW172493.1	Homo sapiens	TcI	200	TcI	not done	not done	not done	not done	not done	not done	not done	not done
Bol210	San_Joaquin 3 (SJ3)	Sitio_11	Tr_54	N3	Attalea phalerata	-13.0396	-64.6483	no	not done	not done	not done	not done	not done	not done	not done	not done	not done	not done	not done	not done	not done	not done	not done	not done	not done	not done	not done	not done	not done	not done	not done	not done	270	F/R	1	1	MW172493.1	Homo sapiens	TcI	200	TcI	not done	not done	not done	not done	not done	not done	not done	not done
Bol211	San_Borja 2 (SB2)	Sitio_2	Tr_9	N1	Attalea princeps	-14.8711	-66.7196	yes	465	F/R	1	0.9978	NC_050328.1	R. prolixus	Hap3-16S	MZ380205	637	F/R	100% / 99%	99.69% / 99.21%	NC_050328.1/EF011714.1	R. prolixus/R. robustus	Hap3-Cytb	MZ396152	not done	not done	not done	not done	not done	not done	not done	not done	not done	not done	not done	not done	not done	not done	negative	0	negative	not done	not done	not done	not done	not done	not done	not done	not done
Bol212	San_Borja 2 (SB2)	Sitio_4	Tr_19	Male	Attalea princeps	-14.8711	-66.7197	yes	459	F/R	1	0.9978	NC_050328.1	R. prolixus	Hap3-16S	MZ380206	637	F/R	100% / 99%	99.69% / 99.21%	NC_050328.1/EF011714.1	R. prolixus/R. robustus	Hap3-Cytb	MZ396153	not done	not done	not done	not done	not done	not done	not done	not done	not done	not done	not done	not done	not done	not done	not done	not done	not done	not done	not done	not done	not done	not done	not done	not done	not done
Bol213	San_Borja 2 (SB2)	Sitio_5	Tr_24	Female	Attalea princeps	-14.8709	-66.7197	yes	463	F/R	1	0.9978	NC_050328.1	R. prolixus	Hap3-16S	MZ380207	640	F/R	100% / 100%	99.69% / 99.38%	NC_050328.1/EF011714.1	R. prolixus/R. robustus	Hap7-Cytb	MZ396154	not done	not done	not done	not done	not done	not done	not done	not done	not done	not done	not done	not done	not done	not done	not done	not done	not done	not done	not done	not done	not done	not done	not done	not done	not done
Bol214	San_Borja 2 (SB2)	Sitio_7	Tr_31	Female	Attalea princeps	-14.871	-66.7199	yes	464	F/R	1	0.9892	NC_050328.1	R. prolixus	Hap1-16S	MZ380208	636	F/R	100% / 100%	99.53% / 99.37%	EF011714.1/EF011724.1	R. robustus/R. robustus	Hap8-Cytb	MZ396155	not done	not done	not done	not done	not done	not done	not done	not done	259	F/R	1	1	MW172493.1	Homo sapiens	TcI	200	TcI	not done	not done	not done	not done	not done	not done	not done	not done
Bol215	San_Borja 2 (SB2)	Sitio_11	Tr_51	N1	Attalea princeps	-14.8709	-66.7201	yes	465	F/R	1	0.9978	NC_050328.1	R. prolixus	Hap3-16S	MZ380209	645	F/R	100% / 100%	99.69% / 99.22%	NC_050328.1/EF011714.1	R. prolixus/R. robustus	Hap3-Cytb	MZ396156	not done	not done	not done	not done	not done	not done	not done	not done	bad-seq	bad-seq	bad-seq	bad-seq	bad-seq	bad-seq	negative	0	negative	not done	not done	not done	not done	not done	not done	not done	not done
Bol216	San_Borja 2 (SB2)	Sitio_11	Tr_54	N1	Attalea princeps	-14.8709	-66.7201	yes	473	F/R	1	0.9979	NC_050328.1	R. prolixus	Hap3-16S	MZ380210	642	F/R	100% / 100%	99.69% / 99.22%	NC_050328.1/EF011714.1	R. prolixus/R. robustus	Hap3-Cytb	MZ396157	not done	not done	not done	not done	not done	not done	not done	not done	not done	not done	not done	not done	not done	not done	negative	0	negative	not done	not done	not done	not done	not done	not done	not done	not done
Bol217	San_Borja 2 (SB2)	Sitio_11	Tr_54	N1	Attalea phalerata	-14.8709	-66.7201	yes	471	F/R	1	0.9979	NC_050328.1	R. prolixus	Hap3-16S	MZ380211	645	F/R	100% / 100%	99.69% / 99.22%	NC_050328.1/EF011714.1	R. prolixus/R. robustus	Hap3-Cytb	MZ396158	not done	not done	not done	not done	not done	not done	not done	not done	not done	not done	not done	not done	not done	not done	negative	0	negative	not done	not done	not done	not done	not done	not done	not done	not done
Bol218	San_Borja 3 (SB3)	Sitio_1	Tr_3	N1	Attalea phalerata	-14.8757	-66.732	no	not done	not done	not done	not done	not done	not done	not done	not done	not done	not done	not done	not done	not done	not done	not done	not done	not done	not done	not done	not done	not done	not done	not done	not done	not done	not done	not done	not done	not done	not done	not done	not done	not done	not done	not done	not done	not done	not done	not done	not done	not done
Bol219	San_Borja 3 (SB3)	Sitio_1	Tr_4	N2	Attalea phalerata	-14.8757	-66.732	no	not done	not done	not done	not done	not done	not done	not done	not done	not done	not done	not done	not done	not done	not done	not done	not done	not done	not done	not done	not done	not done	not done	not done	not done	not done	not done	not done	not done	not done	not done	not done	not done	not done	not done	not done	not done	not done	not done	not done	not done	not done
Bol220	San_Borja 3 (SB3)	Sitio_1	Tr_4	N2	Attalea phalerata	-14.8757	-66.732	yes	463	F/R	1	0.9978	NC_050328.1	R. prolixus	Hap3-16S	MZ380212	641	F/R	100% / 99%	99.53% / 99.06%	NC_050328.1/EF011714.1	R. prolixus/R. robustus	Hap9-Cytb	MZ396159	not done	not done	not done	not done	not done	not done	not done	not done	262	F/R	1	1	MG491902.1	Philander canus	negative	0	negative	not done	not done	not done	not done	not done	not done	not done	not done
Bol221	San_Borja 3 (SB3)	Sitio_1	Tr_5	N3	Attalea phalerata	-14.8757	-66.732	yes	467	F/R	1	0.9893	NC_050328.1	R. prolixus	Hap1-16S	MZ380213	636	F/R	100% / 100%	99.53% / 99.37%	EF011714.1/EF011724.1	R. robustus/R. robustus	Hap8-Cytb	MZ396160	not done	not done	not done	not done	not done	not done	not done	not done	240	F/R	1	0.9958	MW172501.1	Homo sapiens	negative	0	negative	not done	not done	not done	not done	not done	not done	not done	not done
Bol222	San_Borja 3 (SB3)	Sitio_2	Tr_7	N3	Attalea phalerata	-14.8758	-66.7321	no	not done	not done	not done	not done	not done	not done	not done	not done	not done	not done	not done	not done	not done	not done	not done	not done	not done	not done	not done	not done	not done	not done	not done	not done	not done	not done	not done	not done	not done	not done	not done	not done	not done	not done	not done	not done	not done	not done	not done	not done	not done
Bol223	San_Borja 3 (SB3)	Sitio_2	Tr_8	N3	Attalea phalerata	-14.8758	-66.7321	no	not done	not done	not done	not done	not done	not done	not done	not done	not done	not done	not done	not done	not done	not done	not done	not done	not done	not done	not done	not done	not done	not done	not done	not done	274	F/R	1	1	MW172493.1	Homo sapiens	TcI	200	TcI	not done	not done	not done	not done	not done	not done	not done	not done
Bol224	San_Borja 3 (SB3)	Sitio_2	Tr_9	N4	Attalea phalerata	-14.8758	-66.7321	no	not done	not done	not done	not done	not done	not done	not done	not done	not done	not done	not done	not done	not done	not done	not done	not done	not done	not done	not done	not done	not done	not done	not done	not done	260	F/R	1	1	MW172493.1	Homo sapiens	TcI	200	TcI	not done	not done	not done	not done	not done	not done	not done	not done
Bol225	San_Borja 3 (SB3)	Sitio_2	Tr_10	Male	Attalea phalerata	-14.8758	-66.7321	yes	467	F/R	1	0.985	KC248984.1	R. stali	Hap8-16S	MZ380231	634	F/R	93% / 99%	100.00% / 96.18%	KT805150.1/FJ887790.1	R. stali/R. stali	Hap16-Cytb	MZ396196	not done	not done	not done	not done	not done	not done	not done	not done	not done	not done	not done	not done	not done	not done	negative	0	negative	not done	not done	not done	not done	not done	not done	not done	not done
Bol226	San_Borja 3 (SB3)	Sitio_2	Tr_10	Female	Attalea phalerata	-14.8758	-66.7321	yes	466	F/R	1	0.985	KC248984.1	R. stali	Hap8-16S	MZ380232	635	F/R	93% / 98%	100.00% / 96.15%	KT805150.1/FJ887790.1	R. stali/R. stali	Hap16-Cytb	MZ396197	not done	not done	not done	not done	not done	not done	not done	not done	not done	not done	not done	not done	not done	not done	negative	0	negative	not done	not done	not done	not done	not done	not done	not done	not done
Bol227	San_Borja 3 (SB3)	Sitio_3	Tr_11	N3	Attalea phalerata	-14.8756	-66.732	no	not done	not done	not done	not done	not done	not done	not done	not done	not done	not done	not done	not done	not done	not done	not done	not done	not done	not done	not done	not done	not done	not done	not done	not done	277	F/R	1	1	MW172493.1	Homo sapiens	TcI	200	TcI	not done	not done	not done	not done	not done	not done	not done	not done
Bol228	San_Borja 3 (SB3)	Sitio_3	Tr_11	N3	Attalea phalerata	-14.8756	-66.732	no	not done	not done	not done	not done	not done	not done	not done	not done	not done	not done	not done	not done	not done	not done	not done	not done	not done	not done	not done	not done	not done	not done	not done	not done	not done	not done	not done	not done	not done	not done	not done	not done	not done	not done	not done	not done	not done	not done	not done	not done	not done
Bol229	San_Borja 3 (SB3)	Sitio_3	Tr_12	N4	Attalea phalerata	-14.8756	-66.732	no	not done	not done	not done	not done	not done	not done	not done	not done	not done	not done	not done	not done	not done	not done	not done	not done	not done	not done	not done	not done	not done	not done	not done	not done	263	F/R	1	1	MG491902.1	Philander canus	TcI	200	TcI	not done	not done	not done	not done	not done	not done	not done	not done
Bol230	San_Borja 3 (SB3)	Sitio_3	Tr_12	N4	Attalea phalerata	-14.8756	-66.732	no	not done	not done	not done	not done	not done	not done	not done	not done	not done	not done	not done	not done	not done	not done	not done	not done	not done	not done	not done	not done	not done	not done	not done	not done	234	F/R	1	1	MN964117.1	Mus musculus	TcI	200	TcI	not done	not done	not done	not done	not done	not done	not done	not done
Bol231	San_Borja 3 (SB3)	Sitio_3	Tr_12	N3	Attalea phalerata	-14.8756	-66.732	no	not done	not done	not done	not done	not done	not done	not done	not done	not done	not done	not done	not done	not done	not done	not done	not done	not done	not done	not done	not done	not done	not done	not done	not done	not done	not done	not done	not done	not done	not done	not done	not done	not done	not done	not done	not done	not done	not done	not done	not done	not done
Bol232	San_Borja 3 (SB3)	Sitio_3	Tr_12	N3	Attalea phalerata	-14.8756	-66.732	no	not done	not done	not done	not done	not done	not done	not done	not done	not done	not done	not done	not done	not done	not done	not done	not done	not done	not done	not done	not done	not done	not done	not done	not done	not done	not done	not done	not done	not done	not done	not done	not done	not done	not done	not done	not done	not done	not done	not done	not done	not done
Bol233	San_Borja 3 (SB3)	Sitio_3	Tr_12	N3	Attalea phalerata	-14.8756	-66.732	no	not done	not done	not done	not done	not done	not done	not done	not done	not done	not done	not done	not done	not done	not done	not done	not done	not done	not done	not done	not done	not done	not done	not done	not done	not done	not done	not done	not done	not done	not done	not done	not done	not done	not done	not done	not done	not done	not done	not done	not done	not done
Bol234	San_Borja 3 (SB3)	Sitio_3	Tr_15	N3	Attalea phalerata	-14.8756	-66.732	no	not done	not done	not done	not done	not done	not done	not done	not done	not done	not done	not done	not done	not done	not done	not done	not done	not done	not done	not done	not done	not done	not done	not done	not done	not done	not done	not done	not done	not done	not done	not done	not done	not done	not done	not done	not done	not done	not done	not done	not done	not done
Bol235	San_Borja 3 (SB3)	Sitio_3	Tr_15	N3	Attalea phalerata	-14.8756	-66.732	no	not done	not done	not done	not done	not done	not done	not done	not done	not done	not done	not done	not done	not done	not done	not done	not done	not done	not done	not done	not done	not done	not done	not done	not done	not done	not done	not done	not done	not done	not done	not done	not done	not done	not done	not done	not done	not done	not done	not done	not done	not done
Bol236	San_Borja 3 (SB3)	Sitio_3	Tr_15	N3	Attalea phalerata	-14.8756	-66.732	yes	bad-seq	bad-seq	bad-seq	bad-seq	bad-seq	bad-seq	bad-seq	not done	636	F/R	93% / 97%	100.00% / 96.15%	KT805150.1/FJ887790.1	R. stali/R. stali	Hap16-Cytb	MZ396198	not done	not done	not done	not done	not done	not done	not done	not done	265	F/R	1	1	MN964117.1	Mus musculus	negative	0	negative	not done	not done	not done	not done	not done	not done	not done	not done
Bol237	San_Borja 3 (SB3)	Sitio_3	Tr_15	N4	Attalea phalerata	-14.8756	-66.732	yes	bad-seq	bad-seq	bad-seq	bad-seq	bad-seq	bad-seq	bad-seq	not done	635	F/R	93% / 98%	100.00% / 96.15%	KT805150.1/FJ887790.1	R. stali/R. stali	Hap16-Cytb	MZ396199	not done	not done	not done	not done	not done	not done	not done	not done	263	F/R	1	1	MN964117.1	Mus musculus	TcI	200	TcI	not done	not done	not done	not done	not done	not done	not done	not done
Bol238	San_Borja 3 (SB3)	Sitio_4	Tr_16	N1	Attalea phalerata	-14.8756	-66.732	no	not done	not done	not done	not done	not done	not done	not done	not done	not done	not done	not done	not done	not done	not done	not done	not done	not done	not done	not done	not done	not done	not done	not done	not done	not done	not done	not done	not done	not done	not done	not done	not done	not done	not done	not done	not done	not done	not done	not done	not done	not done
Bol239	San_Borja 3 (SB3)	Sitio_4	Tr_16	N2	Attalea phalerata	-14.8756	-66.732	no	not done	not done	not done	not done	not done	not done	not done	not done	not done	not done	not done	not done	not done	not done	not done	not done	not done	not done	not done	not done	not done	not done	not done	not done	not done	not done	not done	not done	not done	not done	not done	not done	not done	not done	not done	not done	not done	not done	not done	not done	not done
Bol240	San_Borja 3 (SB3)	Sitio_4	Tr_16	N2	Attalea phalerata	-14.8756	-66.732	no	not done	not done	not done	not done	not done	not done	not done	not done	not done	not done	not done	not done	not done	not done	not done	not done	not done	not done	not done	not done	not done	not done	not done	not done	not done	not done	not done	not done	not done	not done	not done	not done	not done	not done	not done	not done	not done	not done	not done	not done	not done
Bol241	San_Borja 3 (SB3)	Sitio_4	Tr_16	N2	Attalea phalerata	-14.8756	-66.732	no	not done	not done	not done	not done	not done	not done	not done	not done	not done	not done	not done	not done	not done	not done	not done	not done	not done	not done	not done	not done	not done	not done	not done	not done	not done	not done	not done	not done	not done	not done	not done	not done	not done	not done	not done	not done	not done	not done	not done	not done	not done
Bol242	San_Borja 3 (SB3)	Sitio_4	Tr_16	N3	Attalea phalerata	-14.8756	-66.732	no	not done	not done	not done	not done	not done	not done	not done	not done	not done	not done	not done	not done	not done	not done	not done	not done	not done	not done	not done	not done	not done	not done	not done	not done	bad-seq	bad-seq	bad-seq	bad-seq	bad-seq	bad-seq	TcI	200	TcI	not done	not done	not done	not done	not done	not done	not done	not done
Bol243	San_Borja 3 (SB3)	Sitio_4	Tr_17	N3	Attalea phalerata	-14.8756	-66.732	no	not done	not done	not done	not done	not done	not done	not done	not done	not done	not done	not done	not done	not done	not done	not done	not done	not done	not done	not done	not done	not done	not done	not done	not done	264	F/R	1	1	MW172501.1	Homo sapiens	negative	0	negative	not done	not done	not done	not done	not done	not done	not done	not done
Bol244	San_Borja 3 (SB3)	Sitio_4	Tr_18	N5	Attalea phalerata	-14.8756	-66.732	yes	462	F/R	1	0.9978	NC_050328.1	R. prolixus	Hap3-16S	MZ380214	634	F/R	100% / 100%	99.68% / 99.21%	NC_050328.1/EF011714.1	R. prolixus/R. robustus	Hap3-Cytb	MZ396161	not done	not done	not done	not done	not done	not done	not done	not done	229	F/R	1	1	MW172493.1	Homo sapiens	TcI	200	TcI	not done	not done	not done	not done	not done	not done	not done	not done
Bol245	San_Borja 3 (SB3)	Sitio_4	Tr_18	N5	Attalea phalerata	-14.8756	-66.732	no	not done	not done	not done	not done	not done	not done	not done	not done	not done	not done	not done	not done	not done	not done	not done	not done	not done	not done	not done	not done	not done	not done	not done	not done	265	F/R	1	1	MW172501.1	Homo sapiens	TcI-Trangeli	100;200	TcI-Trangeli	not done	not done	not done	not done	not done	not done	not done	not done
Bol246	San_Borja 3 (SB3)	Sitio_4	Tr_18	N4	Attalea phalerata	-14.8756	-66.732	no	not done	not done	not done	not done	not done	not done	not done	not done	not done	not done	not done	not done	not done	not done	not done	not done	not done	not done	not done	not done	not done	not done	not done	not done	not done	not done	not done	not done	not done	not done	not done	not done	not done	not done	not done	not done	not done	not done	not done	not done	not done
Bol247	San_Borja 3 (SB3)	Sitio_4	Tr_20	N5	Attalea phalerata	-14.8756	-66.732	no	not done	not done	not done	not done	not done	not done	not done	not done	not done	not done	not done	not done	not done	not done	not done	not done	not done	not done	not done	not done	not done	not done	not done	not done	not done	not done	not done	not done	not done	not done	TcI-Trangeli	100;200	TcI-Trangeli	not done	not done	not done	not done	not done	not done	not done	not done
Bol248	San_Borja 3 (SB3)	Sitio_4	Tr_20	N5	Attalea phalerata	-14.8756	-66.732	yes	468	F/R	1	0.9957	NC_050328.1	R. prolixus	Hap4-16S	MZ380215	637	F/R	100% / 100%	99.69% / 99.37%	NC_050328.1/EF011714.1	R. prolixus/R. robustus	Hap7-Cytb	MZ396162	not done	not done	not done	not done	not done	not done	not done	not done	234	F/R	1	0.9957	MW172501.1	Homo sapiens	TcI-Trangeli	100;200	TcI-Trangeli	not done	not done	not done	not done	not done	not done	not done	not done
Bol249	San_Borja 3 (SB3)	Sitio_4	Tr_20	N4	Attalea phalerata	-14.8756	-66.732	no	not done	not done	not done	not done	not done	not done	not done	not done	not done	not done	not done	not done	not done	not done	not done	not done	not done	not done	not done	not done	not done	not done	not done	not done	not done	not done	not done	not done	not done	not done	not done	not done	not done	not done	not done	not done	not done	not done	not done	not done	not done
Bol250	San_Borja 3 (SB3)	Sitio_6	Tr_26	N4	Attalea phalerata	-14.8754	-66.7317	yes	469	F/R	1	0.9829	KC248984.1	R. stali	Hap7-16S	MZ380233	640	F/R	92% / 97%	100.00% / 96.15%	KT805150.1/FJ887790.1	R. stali/R. stali	Hap16-Cytb	MZ396200	not done	not done	not done	not done	not done	not done	not done	not done	not done	not done	not done	not done	not done	not done	not done	not done	not done	not done	not done	not done	not done	not done	not done	not done	not done
Bol251	San_Borja 3 (SB3)	Sitio_6	Tr_27	N3	Attalea phalerata	-14.8754	-66.7317	no	not done	not done	not done	not done	not done	not done	not done	not done	not done	not done	not done	not done	not done	not done	not done	not done	not done	not done	not done	not done	not done	not done	not done	not done	bad-seq	bad-seq	bad-seq	bad-seq	bad-seq	bad-seq	negative	0	negative	not done	not done	not done	not done	not done	not done	not done	not done
Bol252	San_Borja 3 (SB3)	Sitio_6	Tr_29	N2	Attalea phalerata	-14.8754	-66.7317	yes	bad-seq	bad-seq	bad-seq	bad-seq	bad-seq	bad-seq	bad-seq	not done	641	F/R	92% / 97%	100.00% / 96.15%	KT805150.1/FJ887790.1	R. stali/R. stali	Hap16-Cytb	MZ396201	not done	not done	not done	not done	not done	not done	not done	not done	249	F/R	1	1	MN964117.1	Mus musculus	negative	0	negative	not done	not done	not done	not done	not done	not done	not done	not done
Bol253	San_Borja 3 (SB3)	Sitio_7	Tr_31	N2	Attalea phalerata	-14.8754	-66.7315	yes	bad-seq	bad-seq	bad-seq	bad-seq	bad-seq	bad-seq	bad-seq	not done	643	F/R	100% / 100%	99.69% / 99.22%	NC_050328.1/EF011714.1	R. prolixus/R. robustus	Hap3-Cytb	MZ396163	not done	not done	not done	not done	not done	not done	not done	not done	not done	not done	not done	not done	not done	not done	negative	0	negative	not done	not done	not done	not done	not done	not done	not done	not done
Bol254	San_Borja 3 (SB3)	Sitio_7	Tr_31	N4	Attalea phalerata	-14.8754	-66.7315	yes	469	F/R	1	0.9851	KC248984.1	R. stali	Hap8-16S	MZ380234	640	F/R	92% / 97%	100.00% / 96.15%	KT805150.1/FJ887790.1	R. stali/R. stali	Hap16-Cytb	MZ396202	not done	not done	not done	not done	not done	not done	not done	not done	239	F/R	1	0.9958	MW172501.1	Homo sapiens	TcI	200	TcI	not done	not done	not done	not done	not done	not done	not done	not done
Bol255	San_Borja 3 (SB3)	Sitio_8	Tr_40	N1	Attalea phalerata	-14.8756	-66.7316	yes	not done	not done	not done	not done	not done	not done	not done	not done	643	F/R	100% / 100%	99.53% / 99.38%	EF011714.1/EF011724.1	R. robustus/R. robustus	Hap8-Cytb	MZ396164	not done	not done	not done	not done	not done	not done	not done	not done	not done	not done	not done	not done	not done	not done	negative	0	negative	not done	not done	not done	not done	not done	not done	not done	not done
Bol256	San_Borja 3 (SB3)	Sitio_9	Tr_45	N1	Attalea phalerata	-14.8756	-66.7317	yes	468	F/R	1	0.9893	NC_050328.1	R. prolixus	Hap1-16S	MZ380216	644	F/R	100% / 100%	99.22% / 99.07%	EF011714.1/NC_050328.1	R. robustus/R.prolixus	polymorphic	not done	not done	not done	not done	not done	not done	not done	not done	not done	not done	not done	not done	not done	not done	not done	negative	0	negative	not done	not done	not done	not done	not done	not done	not done	not done
Bol257	San_Borja 3 (SB3)	Sitio_9	Tr_45	Female	Attalea phalerata	-14.8756	-66.7317	yes	bad-seq	bad-seq	bad-seq	bad-seq	bad-seq	bad-seq	bad-seq	not done	637	F/R	100% / 100%	99.69% / 99.22%	NC_050328.1/EF011714.1	R. prolixus/R. robustus	Hap3-Cytb	MZ396165	not done	not done	not done	not done	not done	not done	not done	not done	not done	not done	not done	not done	not done	not done	negative	0	negative	not done	not done	not done	not done	not done	not done	not done	not done
Bol258	San_Borja 3 (SB3)	Sitio_9	Tr_45	N1	Attalea phalerata	-14.8756	-66.7317	no	not done	not done	not done	not done	not done	not done	not done	not done	not done	not done	not done	not done	not done	not done	not done	not done	not done	not done	not done	not done	not done	not done	not done	not done	not done	not done	not done	not done	not done	not done	not done	not done	not done	not done	not done	not done	not done	not done	not done	not done	not done
Bol259	San_Borja 3 (SB3)	Sitio_10	Tr_47	Female	Attalea phalerata	-14.876	-66.7314	yes	468	F/R	1	0.9893	NC_050328.1	R. prolixus	Hap1-16S	MZ380217	not done	not done	not done	not done	not done	not done	not done	not done	not done	not done	not done	not done	not done	not done	not done	not done	not done	not done	not done	not done	not done	not done	TcI-Trangeli	100;200	TcI-Trangeli	not done	not done	not done	not done	not done	not done	not done	not done
Bol260	San_Borja 3 (SB3)	Sitio_10	Tr_47	N5	Attalea phalerata	-14.876	-66.7314	yes	467	F/R	1	0.9979	NC_050328.1	R. prolixus	Hap3-16S	MZ380218	636	F/R	100% / 100%	99.69% / 99.21%	NC_050328.1/EF011714.1	R. prolixus/R. robustus	Hap3-Cytb	MZ396166	not done	not done	not done	not done	not done	not done	not done	not done	not done	not done	not done	not done	not done	not done	not done	not done	not done	not done	not done	not done	not done	not done	not done	not done	not done
Bol261	San_Borja 3 (SB3)	Sitio_10	Tr_47	N5	Attalea phalerata	-14.876	-66.7314	no	not done	not done	not done	not done	not done	not done	not done	not done	not done	not done	not done	not done	not done	not done	not done	not done	not done	not done	not done	not done	not done	not done	not done	not done	not done	not done	not done	not done	not done	not done	not done	not done	not done	not done	not done	not done	not done	not done	not done	not done	not done
Bol262	San_Borja 3 (SB3)	Sitio_10	Tr_47	N3	Attalea phalerata	-14.876	-66.7314	no	not done	not done	not done	not done	not done	not done	not done	not done	not done	not done	not done	not done	not done	not done	not done	not done	not done	not done	not done	not done	not done	not done	not done	not done	not done	not done	not done	not done	not done	not done	not done	not done	not done	not done	not done	not done	not done	not done	not done	not done	not done
Bol263	San_Borja 3 (SB3)	Sitio_10	Tr_47	N3	Attalea phalerata	-14.876	-66.7314	no	not done	not done	not done	not done	not done	not done	not done	not done	not done	not done	not done	not done	not done	not done	not done	not done	not done	not done	not done	not done	not done	not done	not done	not done	not done	not done	not done	not done	not done	not done	not done	not done	not done	not done	not done	not done	not done	not done	not done	not done	not done
Bol264	San_Borja 3 (SB3)	Sitio_10	Tr_49	N1	Attalea phalerata	-14.876	-66.7314	no	not done	not done	not done	not done	not done	not done	not done	not done	not done	not done	not done	not done	not done	not done	not done	not done	not done	not done	not done	not done	not done	not done	not done	not done	not done	not done	not done	not done	not done	not done	not done	not done	not done	not done	not done	not done	not done	not done	not done	not done	not done
Bol265	San_Borja 3 (SB3)	Sitio_10	Tr_49	N3	Attalea phalerata	-14.876	-66.7314	no	not done	not done	not done	not done	not done	not done	not done	not done	not done	not done	not done	not done	not done	not done	not done	not done	not done	not done	not done	not done	not done	not done	not done	not done	not done	not done	not done	not done	not done	not done	TcI	200	TcI	not done	not done	not done	not done	not done	not done	not done	not done
Bol266	San_Borja 3 (SB3)	Sitio_11	Tr_53	N3	Attalea phalerata	-14.8761	-66.7315	yes	465	F/R	1	0.9849	KC248984.1	R. stali	Hap8-16S	MZ380235	643	F/R	92% / 96%	100.00% / 96.15%	KT805150.1/FJ887790.1	R. stali/R. stali	Hap16-Cytb	MZ396203	not done	not done	not done	not done	not done	not done	not done	not done	not done	not done	not done	not done	not done	not done	not done	not done	not done	not done	not done	not done	not done	not done	not done	not done	not done
Bol267	San_Borja 3 (SB3)	Sitio_11	Tr_55	N1	Attalea phalerata	-14.8761	-66.7315	yes	466	F/R	1	0.985	KC248984.1	R. stali	Hap8-16S	MZ380236	648	F/R	91% / 96%	100.00% / 96.15%	KT805150.1/FJ887790.1	R. stali/R. stali	Hap16-Cytb	MZ396204	not done	not done	not done	not done	not done	not done	not done	not done	not done	not done	not done	not done	not done	not done	negative	0	negative	not done	not done	not done	not done	not done	not done	not done	not done
Bol268	San_Borja 3 (SB3)	Sitio_12	Tr_57	N1	Attalea phalerata	-14.8761	-66.7316	no	not done	not done	not done	not done	not done	not done	not done	not done	not done	not done	not done	not done	not done	not done	not done	not done	not done	not done	not done	not done	not done	not done	not done	not done	not done	not done	not done	not done	not done	not done	not done	not done	not done	not done	not done	not done	not done	not done	not done	not done	not done
Bol269	San_Borja 3 (SB3)	Sitio_12	Tr_57	N1	Attalea phalerata	-14.8761	-66.7316	no	not done	not done	not done	not done	not done	not done	not done	not done	not done	not done	not done	not done	not done	not done	not done	not done	not done	not done	not done	not done	not done	not done	not done	not done	not done	not done	not done	not done	not done	not done	not done	not done	not done	not done	not done	not done	not done	not done	not done	not done	not done
Bol270	San_Borja 3 (SB3)	Sitio_12	Tr_57	N1	Attalea phalerata	-14.8761	-66.7316	no	not done	not done	not done	not done	not done	not done	not done	not done	not done	not done	not done	not done	not done	not done	not done	not done	not done	not done	not done	not done	not done	not done	not done	not done	not done	not done	not done	not done	not done	not done	not done	not done	not done	not done	not done	not done	not done	not done	not done	not done	not done
Bol271	San_Borja 3 (SB3)	Sitio_12	Tr_57	N3	Attalea phalerata	-14.8761	-66.7316	yes	467	F/R	1	0.985	KC248984.1	R. stali	Hap8-16S	MZ380237	643	F/R	92% / 96%	100.00% / 96.15%	KT805150.1/FJ887790.1	R. stali/R. stali	Hap16-Cytb	MZ396205	not done	not done	not done	not done	not done	not done	not done	not done	not done	not done	not done	not done	not done	not done	TcI	200	TcI	not done	not done	not done	not done	not done	not done	not done	not done
Bol272	San_Borja 3 (SB3)	Sitio_12	Tr_58	N1	Attalea phalerata	-14.8761	-66.7316	no	not done	not done	not done	not done	not done	not done	not done	not done	not done	not done	not done	not done	not done	not done	not done	not done	not done	not done	not done	not done	not done	not done	not done	not done	not done	not done	not done	not done	not done	not done	not done	not done	not done	not done	not done	not done	not done	not done	not done	not done	not done
Bol273	San_Borja 3 (SB3)	Sitio_12	Tr_58	N1	Attalea phalerata	-14.8761	-66.7316	no	not done	not done	not done	not done	not done	not done	not done	not done	not done	not done	not done	not done	not done	not done	not done	not done	not done	not done	not done	not done	not done	not done	not done	not done	not done	not done	not done	not done	not done	not done	not done	not done	not done	not done	not done	not done	not done	not done	not done	not done	not done
Bol274	San_Borja 3 (SB3)	Sitio_12	Tr_60	N1	Attalea phalerata	-14.8761	-66.7316	no	not done	not done	not done	not done	not done	not done	not done	not done	not done	not done	not done	not done	not done	not done	not done	not done	not done	not done	not done	not done	not done	not done	not done	not done	not done	not done	not done	not done	not done	not done	not done	not done	not done	not done	not done	not done	not done	not done	not done	not done	not done
Bol275	San_Borja 3 (SB3)	Sitio_12	Tr_60	N1	Attalea phalerata	-14.8761	-66.7316	no	not done	not done	not done	not done	not done	not done	not done	not done	not done	not done	not done	not done	not done	not done	not done	not done	not done	not done	not done	not done	not done	not done	not done	not done	not done	not done	not done	not done	not done	not done	not done	not done	not done	not done	not done	not done	not done	not done	not done	not done	not done
Bol276	San_Borja 3 (SB3)	Sitio_12	Tr_60	N1	Attalea phalerata	-14.8761	-66.7316	no	not done	not done	not done	not done	not done	not done	not done	not done	not done	not done	not done	not done	not done	not done	not done	not done	not done	not done	not done	not done	not done	not done	not done	not done	not done	not done	not done	not done	not done	not done	not done	not done	not done	not done	not done	not done	not done	not done	not done	not done	not done
Bol277	San_Borja 3 (SB3)	Sitio_12	Tr_60	N2	Attalea phalerata	-14.8761	-66.7316	no	not done	not done	not done	not done	not done	not done	not done	not done	not done	not done	not done	not done	not done	not done	not done	not done	not done	not done	not done	not done	not done	not done	not done	not done	not done	not done	not done	not done	not done	not done	not done	not done	not done	not done	not done	not done	not done	not done	not done	not done	not done
Bol278	San_Borja 3 (SB3)	Sitio_12	Tr_60	N3	Attalea phalerata	-14.8761	-66.7316	yes	467	F/R	1	0.985	KC248984.1	R. stali	Hap8-16S	MZ380238	648	F/R	91% / 96%	100.00% / 96.15%	KT805150.1/FJ887790.1	R. stali/R. stali	Hap16-Cytb	MZ396206	not done	not done	not done	not done	not done	not done	not done	not done	not done	not done	not done	not done	not done	not done	negative	0	negative	not done	not done	not done	not done	not done	not done	not done	not done
Bol279	San_Borja 3 (SB3)	Sitio_13	Tr_61	N1	Attalea phalerata	-14.8758	-66.7312	no	not done	not done	not done	not done	not done	not done	not done	not done	not done	not done	not done	not done	not done	not done	not done	not done	not done	not done	not done	not done	not done	not done	not done	not done	not done	not done	not done	not done	not done	not done	not done	not done	not done	not done	not done	not done	not done	not done	not done	not done	not done
Bol280	San_Borja 3 (SB3)	Sitio_13	Tr_63	N3	Attalea phalerata	-14.8758	-66.7312	yes	465	F/R	1	0.9978	NC_050328.1	R. prolixus	Hap3-16S	MZ380219	641	F/R	100% / 100%	99.53% / 99.06%	NC_050328.1/EF011714.1	R. prolixus/R. robustus	Hap3-Cytb	MZ396167	not done	not done	not done	not done	not done	not done	not done	not done	not done	not done	not done	not done	not done	not done	negative	0	negative	not done	not done	not done	not done	not done	not done	not done	not done
Bol281	San_Borja 3 (SB3)	Sitio_13	Tr_65	N3	Attalea phalerata	-14.8758	-66.7312	no	not done	not done	not done	not done	not done	not done	not done	not done	not done	not done	not done	not done	not done	not done	not done	not done	not done	not done	not done	not done	not done	not done	not done	not done	265	F/R	1	1	MW172493.1	Homo sapiens	negative	0	negative	not done	not done	not done	not done	not done	not done	not done	not done
Bol282	San_Borja 3 (SB3)	Sitio_13	Tr_65	N5	Attalea phalerata	-14.8758	-66.7312	yes	466	F/R	1	0.9979	NC_050328.1	R. prolixus	Hap3-16S	MZ380220	642	F/R	100% / 100%	99.69% / 99.22%	NC_050328.1/EF011714.1	R. prolixus/R. robustus	Hap3-Cytb	MZ396168	not done	not done	not done	not done	not done	not done	not done	not done	not done	not done	not done	not done	not done	not done	TcI	200	TcI	not done	not done	not done	not done	not done	not done	not done	not done
Bol283	San_Borja 3 (SB3)	Sitio_14	Tr_68	N5	Attalea phalerata	-14.8758	-66.7312	yes	470	F/R	1	0.9894	NC_050328.1	R. prolixus	Hap1-16S	MZ380221	644	F/R	100% / 100%	99.53% / 99.38%	EF011714.1/EF011724.1	R. robustus/R. robustus	Hap8-Cytb	MZ396169	not done	not done	not done	not done	not done	not done	not done	not done	not done	not done	not done	not done	not done	not done	TcI	200	TcI	not done	not done	not done	not done	not done	not done	not done	not done
Bol284	San_Borja 3 (SB3)	Sitio_15	Tr_72	N1	Attalea phalerata	-14.8759	-66.7312	yes	464	F/R	1	0.987	KC248984.1	R. stali	Hap8-16S	MZ380239	642	F/R	92% / 97%	100.00% / 96.15%	KT805150.1/FJ887790.1	R. stali/R. stali	Hap16-Cytb	MZ396207	not done	not done	not done	not done	not done	not done	not done	not done	not done	not done	not done	not done	not done	not done	negative	0	negative	not done	not done	not done	not done	not done	not done	not done	not done
Bol285	San_Borja 3 (SB3)	Sitio_15	Tr_74	N1	Attalea phalerata	-14.8759	-66.7312	yes	468	F/R	1	0.9893	NC_050328.1	R. prolixus	Hap1-16S	MZ380222	626	F/R	100% / 100%	99.68% / 99.36%	EF011714.1/NC_050328.1	R. robustus/R.prolixus	Hap10-Cytb	MZ396170	not done	not done	not done	not done	not done	not done	not done	not done	not done	not done	not done	not done	not done	not done	negative	0	negative	not done	not done	not done	not done	not done	not done	not done	not done
Bol286	San_Borja 3 (SB3)	Sitio_16	Tr_77	N3	Attalea phalerata	-14.8759	-66.7313	yes	467	F/R	1	0.9979	NC_050328.1	R. prolixus	Hap3-16S	MZ380223	636	F/R	100% / 100%	99.69% / 99.21%	NC_050328.1/EF011714.1	R. prolixus/R. robustus	Hap3-Cytb	MZ396171	not done	not done	not done	not done	not done	not done	not done	not done	238	F/R	1	1	MW172501.1	Homo sapiens	TcI	200	TcI	not done	not done	not done	not done	not done	not done	not done	not done
Bol287	San_Borja 3 (SB3)	Sitio_16	Tr_78	N2	Attalea phalerata	-14.8759	-66.7313	yes	466	F/R	1	0.9979	NC_050328.1	R. prolixus	Hap3-16S	MZ380224	638	F/R	100% / 100%	99.69% / 99.22%	NC_050328.1/EF011714.1	R. prolixus/R. robustus	Hap3-Cytb	MZ396172	not done	not done	not done	not done	not done	not done	not done	not done	not done	not done	not done	not done	not done	not done	negative	0	negative	not done	not done	not done	not done	not done	not done	not done	not done
Bol288	San_Borja 3 (SB3)	Sitio_16	Tr_78	N2	Attalea phalerata	-14.8759	-66.7313	no	not done	not done	not done	not done	not done	not done	not done	not done	not done	not done	not done	not done	not done	not done	not done	not done	not done	not done	not done	not done	not done	not done	not done	not done	not done	not done	not done	not done	not done	not done	not done	not done	not done	not done	not done	not done	not done	not done	not done	not done	not done
Bol289	San_Borja 3 (SB3)	Sitio_17	Tr_81	N4	Attalea phalerata	-14.876	-66.7313	yes	464	F/R	1	0.9892	NC_050328.1	R. prolixus	Hap1-16S	MZ380225	not done	not done	not done	not done	not done	not done	not done	not done	not done	not done	not done	not done	not done	not done	not done	not done	not done	not done	not done	not done	not done	not done	negative	0	negative	not done	not done	not done	not done	not done	not done	not done	not done
Bol290	San_Borja 3 (SB3)	Sitio_17	Tr_83	N2	Attalea phalerata	-14.876	-66.7313	no	not done	not done	not done	not done	not done	not done	not done	not done	not done	not done	not done	not done	not done	not done	not done	not done	not done	not done	not done	not done	not done	not done	not done	not done	not done	not done	not done	not done	not done	not done	not done	not done	not done	not done	not done	not done	not done	not done	not done	not done	not done
Bol291	San_Borja 3 (SB3)	Sitio_17	Tr_85	N3	Attalea phalerata	-14.876	-66.7313	no	not done	not done	not done	not done	not done	not done	not done	not done	not done	not done	not done	not done	not done	not done	not done	not done	not done	not done	not done	not done	not done	not done	not done	not done	256	F/R	1	1	AJ639866.1	Metachirus nudicaudatus	negative	0	negative	not done	not done	not done	not done	not done	not done	not done	not done
Bol292	San_Borja 3 (SB3)	Sitio_17	Tr_85	Male	Attalea phalerata	-14.876	-66.7313	yes	464	F/R	1	0.9957	NC_050328.1	R. prolixus	Hap4-16S	MZ380226	642	F/R	100% / 100%	99.69% / 99.38%	NC_050328.1/EF011714.1	R. prolixus/R. robustus	Hap7-Cytb	MZ396173	not done	not done	not done	not done	not done	not done	not done	not done	258	F/R	1	1	AJ639866.1	Metachirus nudicaudatus	TcI	200	TcI	not done	not done	not done	not done	not done	not done	not done	not done
COB00	Cobija 1 (C1)	Sitio_2	Tr_409	N3	Attalea sp.	-11.0541	-68.7686	no	not done	not done	not done	not done	not done	not done	not done	not done	not done	not done	not done	not done	not done	not done	not done	not done	not done	not done	not done	not done	not done	not done	not done	not done	not done	not done	not done	not done	not done	not done	not done	not done	not done	not done	not done	not done	not done	not done	not done	not done	not done
COB01	Cobija 1 (C1)	Sitio_7	Tr_430	N4	Attalea sp.	-11.0541	-68.7686	bad-seq	bad-seq	bad-seq	bad-seq	bad-seq	bad-seq	bad-seq	bad-seq	not done	bad-seq	bad-seq	bad-seq	bad-seq	bad-seq	bad-seq	bad-seq	not done	bad-seq	bad-seq	bad-seq	bad-seq	bad-seq	bad-seq	bad-seq	not done	not done	not done	not done	not done	not done	not done	TcI	not done	not done	312	F/R	1	1	KU256225.1	Hap1-GPI	TcI	273
COB02	Cobija 1 (C1)	Sitio_7	Tr_430	N5	Attalea sp.	-11.0541	-68.7686	yes	not done	not done	not done	not done	not done	not done	not done	not done	465	F/R	100% / 100%	91.60% / 91.40%	AF421341.1/EF011712.1	R. robustus/R. robustus	too short	not done	605	F/R	100% / 100%	99.67% / 99.50%	MW045637.1/AF435860.1	R.robustus/R.prolixus	Hap2-D2	MZ379990	not done	not done	not done	not done	not done	not done	TcI	not done	not done	308	F/R	1	1	KU256225.1	Hap1-GPI	TcI	258
COB03	Cobija 1 (C1)	Sitio_7	Tr_431	N4	Attalea sp.	-11.0541	-68.7686	yes	not done	not done	not done	not done	not done	not done	not done	not done	637	F/R	100% / 100%	99.69% / 99.69%	EF011711.1/AF421341.1	R. robustus/R. robustus	Hap11-Cytb	MZ396174	604	F/R	100% / 100%	99.67% / 99.50%	MW045637.1/AF435860.1	R.robustus/R.prolixus	Hap2-D2	MZ379991	not done	not done	not done	not done	not done	not done	TcI	not done	not done	306	F/R	1	1	JN129572.1	Hap1-GPI	TcI	bad-seq
COB04	Cobija 1 (C1)	Sitio_7	Tr_432	N4	Attalea sp.	-11.0541	-68.7686	yes	not done	not done	not done	not done	not done	not done	not done	not done	637	F/R	100% / 100%	99.69% / 99.69%	EF011711.1/AF421341.1	R. robustus/R. robustus	Hap11-Cytb	MZ396175	600	F/R	100% / 100%	100.00% / 99.83%	MW045637.1/AF435860.1	R.robustus/R.prolixus	Hap1-D2	MZ379992	not done	not done	not done	not done	not done	not done	TcI	not done	not done	298	F/R	1	1	KU256225.1	Hap1-GPI	TcI	306
COB05	Cobija 1 (C1)	Sitio_7	Tr_434	N5	Attalea sp.	-11.0541	-68.7686	yes	not done	not done	not done	not done	not done	not done	not done	not done	638	F/R	100% / 100%	99.69% / 99.69%	EF011711.1/AF421341.1	R. robustus/R. robustus	Hap11-Cytb	MZ396176	611	F/R	100% / 100%	99.51% / 99.35%	MW045637.1/AF435860.1	R.robustus/R.prolixus	Hap4-D2	MZ379993	not done	not done	not done	not done	not done	not done	bad-seq	not done	not done	bad-seq	bad-seq	bad-seq	bad-seq	bad-seq	bad-seq	bad-seq	bad-seq
COB06	Cobija 1 (C1)	Sitio_3	Tr_413	N5	Attalea sp.	-11.0543	-68.7686	yes	not done	not done	not done	not done	not done	not done	not done	not done	637	F/R	100% / 100%	99.69% / 99.69%	EF011711.1/AF421341.1	R. robustus/R. robustus	Hap11-Cytb	MZ396177	614	F/R	100% / 100%	99.51% / 99.35%	MW045637.1/AF435860.1	R.robustus/R.prolixus	Hap4-D2	MZ379994	not done	not done	not done	not done	not done	not done	bad-seq	not done	not done	bad-seq	bad-seq	bad-seq	bad-seq	bad-seq	bad-seq	bad-seq	bad-seq
COB07	Cobija 1 (C1)	Sitio_12	Tr_456	Male	Attalea sp.	-11.0538	-68.7712	no	not done	not done	not done	not done	not done	not done	not done	not done	not done	not done	not done	not done	not done	not done	not done	not done	not done	not done	not done	not done	not done	not done	not done	not done	not done	not done	not done	not done	not done	not done	not done	not done	not done	not done	not done	not done	not done	not done	not done	not done	not done
COB08	Cobija 2 (C2)	Sitio_14	Tr_468	N5	Attalea sp.	-11.0544	-68.7774	yes	not done	not done	not done	not done	not done	not done	not done	not done	642	F/R	100% / 100%	99.69% / 99.69%	EF011711.1/AF421341.1	R. robustus/R. robustus	Hap11-Cytb	MZ396178	606	F/R	100% / 100%	99.67% / 99.50%	MW045637.1/AF435860.1	R.robustus/R.prolixus	polymorphic	not done	not done	not done	not done	not done	not done	not done	TcI	not done	not done	307	F/R	1	1	KU256225.1	Hap2-GPI	TcI	270
COB09	Cobija 2 (C2)	Sitio_14	Tr_468	N5	Attalea sp.	-11.0544	-68.7774	yes	not done	not done	not done	not done	not done	not done	not done	not done	638	F/R	100% / 100%	99.69% / 99.69%	EF011711.1/AF421341.1	R. robustus/R. robustus	Hap11-Cytb	MZ396179	608	F/R	100% / 100%	99.51% / 99.34%	MW045637.1/AF435860.1	R.robustus/R.prolixus	Hap4-D2	MZ379995	not done	not done	not done	not done	not done	not done	bad-seq	not done	not done	bad-seq	bad-seq	bad-seq	bad-seq	bad-seq	bad-seq	bad-seq	bad-seq
COB10	Cobija 2 (C3)	Sitio_29	Tr_539	N5	Astrocaryum sp	-11.0852	-68.7939	yes	not done	not done	not done	not done	not done	not done	not done	not done	632	F/R	100% / 100%	99.68% / 99.68%	EF011711.1/AF421341.1	R. robustus/R. robustus	Hap11-Cytb	MZ396180	605	F/R	100% / 100%	99.67% / 99.50%	MW045637.1/AF435860.1	R.robustus/R.prolixus	polymorphic	not done	not done	not done	not done	not done	not done	not done	bad-seq	not done	not done	bad-seq	bad-seq	bad-seq	bad-seq	bad-seq	bad-seq	bad-seq	bad-seq
COB11	Cobija 2 (C3)	Sitio_30	Tr_548	N1	Astrocaryum sp	-11.0855	-68.7938	yes	not done	not done	not done	not done	not done	not done	not done	not done	634	F/R	100% / 100%	99.68% / 99.68%	EF011711.1/AF421341.1	R. robustus/R. robustus	Hap11-Cytb	MZ396181	600	F/R	100% / 100%	99.67% / 99.50%	MW045637.1/AF435860.1	R.robustus/R.prolixus	Hap3-D2	MZ379996	not done	not done	not done	not done	not done	not done	bad-seq	not done	not done	bad-seq	bad-seq	bad-seq	bad-seq	bad-seq	bad-seq	bad-seq	bad-seq
COB12	Cobija 2 (C3)	Sitio_30	Tr_546	N1	Astrocaryum sp	-11.0855	-68.7938	yes	not done	not done	not done	not done	not done	not done	not done	not done	638	F/R	100% / 100%	99.69% / 99.69%	EF011724.1/EF011711.1	R. robustus/R. robustus	Hap12-Cytb	MZ396182	597	F/R	100% / 100%	100.00% / 99.83%	MW045637.1/AF435860.1	R.robustus/R.prolixus	Hap1-D2	MZ379997	not done	not done	not done	not done	not done	not done	bad-seq	not done	not done	bad-seq	bad-seq	bad-seq	bad-seq	bad-seq	bad-seq	bad-seq	bad-seq
COB13	Cobija 1 (C1)	Sitio_12	Tr_455	N2	Attalea sp.	-11.0538	-68.7712	yes	not done	not done	not done	not done	not done	not done	not done	not done	644	F/R	99% / 100%	99.84% / 99.53%	EF011714.1/NC_050328.1	R. robustus/R.prolixus	Hap13-Cytb	MZ396183	599	F/R	100% / 100%	100.00% / 99.83%	MW045637.1/AF435860.1	R.robustus/R.prolixus	Hap1-D2	MZ379998	not done	not done	not done	not done	not done	not done	TcI	not done	not done	313	F/R	1	1	KU256225.1	Hap1-GPI	TcI	bad-seq
COB14	Cobija 1 (C1)	Sitio_12	Tr_455	N2	Attalea sp.	-11.0538	-68.7712	yes	not done	not done	not done	not done	not done	not done	not done	not done	642	F/R	99% / 100%	99.84% / 99.53%	EF011714.1/NC_050328.1	R. robustus/R.prolixus	Hap13-Cytb	MZ396184	610	F/R	100% / 100%	100.00% / 99.84%	MW045637.1/AF435860.1	R.robustus/R.prolixus	Hap1-D2	MZ379999	not done	not done	not done	not done	not done	not done	bad-seq	not done	not done	bad-seq	bad-seq	bad-seq	bad-seq	bad-seq	bad-seq	bad-seq	bad-seq
COB15	Cobija 1 (C1)	Sitio_12	Tr_455	N2	Attalea sp.	-11.0538	-68.7712	yes	not done	not done	not done	not done	not done	not done	not done	not done	639	F/R	100% / 100%	99.69% / 99.69%	EF011724.1/EF011711.1	R. robustus/R. robustus	Hap12-Cytb	MZ396185	604	F/R	100% / 100%	99.67% / 99.50%	MW045637.1/AF435860.1	R.robustus/R.prolixus	Hap3-D2	MZ380000	not done	not done	not done	not done	not done	not done	bad-seq	not done	not done	bad-seq	bad-seq	bad-seq	bad-seq	bad-seq	bad-seq	bad-seq	bad-seq
COB16	Cobija 1 (C1)	Sitio_12	Tr_455	N2	Attalea sp.	-11.0538	-68.7712	yes	not done	not done	not done	not done	not done	not done	not done	not done	642	F/R	99% / 99%	99.69% / 99.69%	EF011711.1/AF421341.1	R. robustus/R. robustus	Hap11-Cytb	MZ396186	613	F/R	100% / 100%	99.67% / 99.51%	MW045637.1/AF435860.1	R.robustus/R.prolixus	Hap3-D2	MZ380001	not done	not done	not done	not done	not done	not done	TcI	not done	not done	bad-seq	bad-seq	bad-seq	bad-seq	bad-seq	bad-seq	bad-seq	267
RIB01	Riberalta 1 (R1)	Sitio_1	Tr_1	N3	Attalea sp.	-10.8402	-65.9841	yes	not done	not done	not done	not done	not done	not done	not done	not done	646	F/R	100% / 100%	99.69% / 99.69%	EF011724.1/EF011711.1	R. robustus/R. robustus	Hap12-Cytb	MZ396189	601	F/R	100% / 100%	99.50% / 99.33%	MW045637.1/AF435860.1	R.robustus/R.prolixus	Hap4-D2	MZ380008	not done	not done	not done	not done	not done	not done	bad-seq	not done	not done	bad-seq	bad-seq	bad-seq	bad-seq	bad-seq	bad-seq	bad-seq	bad-seq
RIB02	Riberalta 1 (R1)	Sitio_1	Tr_3	N2	Attalea sp.	-10.8402	-65.9841	yes	not done	not done	not done	not done	not done	not done	not done	not done	647	F/R	0.97	0.9889	FJ887791.1	R. stali	Hap17-Cytb	MZ396208	bad-seq	bad-seq	bad-seq	bad-seq	bad-seq	bad-seq	bad-seq	not done	not done	not done	not done	not done	not done	not done	bad-seq	not done	not done	bad-seq	bad-seq	bad-seq	bad-seq	bad-seq	bad-seq	bad-seq	bad-seq
RIB03	Riberalta 2 (R2)	Sitio_9	Tr_45	N1	Attalea sp.	-10.907	-65.9837	bad-seq	bad-seq	bad-seq	bad-seq	bad-seq	bad-seq	bad-seq	bad-seq	not done	bad-seq	bad-seq	bad-seq	bad-seq	bad-seq	bad-seq	bad-seq	not done	bad-seq	bad-seq	bad-seq	bad-seq	bad-seq	bad-seq	bad-seq	not done	not done	not done	not done	not done	not done	not done	bad-seq	not done	not done	bad-seq	bad-seq	bad-seq	bad-seq	bad-seq	bad-seq	bad-seq	bad-seq
RIB04	Riberalta 2 (R2)	Sitio_13	Tr_62	N3	Attalea sp.	-10.9957	-66.0016	yes	not done	not done	not done	not done	not done	not done	not done	not done	639	F/R	100% / 100%	99.53% / 99.53%	EF011724.1/EF011711.1	R. robustus/R. robustus	Hap12-Cytb	MZ396190	609	F/R	100% / 100%	100.00% / 99.84%	MW045637.1/AF435860.1	R.robustus/R.prolixus	Hap1-D2	MZ380009	not done	not done	not done	not done	not done	not done	bad-seq	not done	not done	bad-seq	bad-seq	bad-seq	bad-seq	bad-seq	bad-seq	bad-seq	bad-seq
RIB05	Riberalta 2 (R2)	Sitio_13	Tr_64	N3	Attalea sp.	-10.9957	-66.0016	yes	not done	not done	not done	not done	not done	not done	not done	not done	639	F/R	100% / 100%	99.69% / 99.69%	EF011724.1/EF011711.1	R. robustus/R. robustus	Hap12-Cytb	MZ396191	609	F/R	100% / 100%	100.00% / 99.84%	MW045637.1/AF435860.1	R.robustus/R.prolixus	Hap1-D2	MZ380010	not done	not done	not done	not done	not done	not done	bad-seq	not done	not done	bad-seq	bad-seq	bad-seq	bad-seq	bad-seq	bad-seq	bad-seq	bad-seq
RIB06	Riberalta 2 (R2)	Sitio_16	Tr_72	N4	Attalea sp.	-10.9956	-66.0016	bad-seq	bad-seq	bad-seq	bad-seq	bad-seq	bad-seq	bad-seq	bad-seq	not done	bad-seq	bad-seq	bad-seq	bad-seq	bad-seq	bad-seq	bad-seq	not done	bad-seq	bad-seq	bad-seq	bad-seq	bad-seq	bad-seq	bad-seq	not done	not done	not done	not done	not done	not done	not done	bad-seq	not done	not done	bad-seq	bad-seq	bad-seq	bad-seq	bad-seq	bad-seq	bad-seq	bad-seq
RIB07	Riberalta 2 (R2)	Sitio_16	Tr_76	N4	Attalea sp.	-10.9956	-66.0016	yes	not done	not done	not done	not done	not done	not done	not done	not done	bad-seq	bad-seq	bad-seq	bad-seq	bad-seq	bad-seq	bad-seq	not done	606	F/R	100% / 100%	100.00% / 99.83%	MW045637.1/AF435860.1	R.robustus/R.prolixus	Hap1-D2	MZ380011	not done	not done	not done	not done	not done	not done	bad-seq	not done	not done	bad-seq	bad-seq	bad-seq	bad-seq	bad-seq	bad-seq	bad-seq	bad-seq
RIB08	Riberalta 2 (R2)	Sitio_16	Tr_76	N5	Attalea sp.	-10.9956	-66.0016	bad-seq	bad-seq	bad-seq	bad-seq	bad-seq	bad-seq	bad-seq	bad-seq	not done	bad-seq	bad-seq	bad-seq	bad-seq	bad-seq	bad-seq	bad-seq	not done	bad-seq	bad-seq	bad-seq	bad-seq	bad-seq	bad-seq	bad-seq	not done	not done	not done	not done	not done	not done	not done	TcI	not done	not done	311	F/R	1	1	KU256225.1	Hap1-GPI	TcI	272
RIB09	Riberalta 2 (R2)	Sitio_20	Tr_92	N3	Attalea sp.	-10.9953	-66.0015	no	not done	not done	not done	not done	not done	not done	not done	not done	not done	not done	not done	not done	not done	not done	not done	not done	not done	not done	not done	not done	not done	not done	not done	not done	not done	not done	not done	not done	not done	not done	not done	not done	not done	not done	not done	not done	not done	not done	not done	not done	not done
GUA01	Guayaramerín 1 (G1)	Sitio_1	Tr_183	N1	Euterpe oleracea	-10.5691	-65.4244	yes	not done	not done	not done	not done	not done	not done	not done	not done	646	F/R	100% / 100%	99.69% / 99.69%	EF011711.1/AF421341.1	R. robustus/R. robustus	Hap11-Cytb	MZ396187	609	F/R	100% / 100%	100.00% / 99.84%	MW045637.1/AF435860.1	R.robustus/R.prolixus	Hap1-D2	MZ380002	not done	not done	not done	not done	not done	not done	bad-seq	not done	not done	bad-seq	bad-seq	bad-seq	bad-seq	bad-seq	bad-seq	bad-seq	bad-seq
GUA02	Guayaramerín 1 (G1)	Sitio_6	Tr_209	N5	Attalea sp.	-10.569	-65.4244	yes	not done	not done	not done	not done	not done	not done	not done	not done	637	F/R	100% / 100%	99.69% / 99.69%	EF011711.1/AF421341.1	R. robustus/R. robustus	Hap11-Cytb	MZ396188	611	F/R	100% / 100%	100.00% / 99.84%	MW045637.1/AF435860.1	R.robustus/R.prolixus	Hap1-D2	MZ380003	not done	not done	not done	not done	not done	not done	bad-seq	not done	not done	bad-seq	bad-seq	bad-seq	bad-seq	bad-seq	bad-seq	bad-seq	bad-seq
GUA03	Guayaramerín 1 (G1)	Sitio_10	Tr_227	N5	Attalea sp.	-10.5689	-65.4244	yes	not done	not done	not done	not done	not done	not done	not done	not done	bad-seq	bad-seq	bad-seq	bad-seq	bad-seq	bad-seq	bad-seq	not done	601	F/R	100% / 100%	100.00% / 99.83%	MW045637.1/AF435860.1	R.robustus/R.prolixus	Hap1-D2	MZ380004	not done	not done	not done	not done	not done	not done	TcI	not done	not done	312	F/R	1	1	KU256225.1	Hap1-GPI	TcI	321
GUA04	Guayaramerín 2 (G2)	Sitio_19	Tr_272	N5	Attalea sp.	-10.9059	-65.2854	yes	not done	not done	not done	not done	not done	not done	not done	not done	bad-seq	bad-seq	bad-seq	bad-seq	bad-seq	bad-seq	bad-seq	not done	594	F/R	100% / 100%	100.00% / 99.83%	MW045637.1/AF435860.1	R.robustus/R.prolixus	Hap1-D2	MZ380005	not done	not done	not done	not done	not done	not done	bad-seq	not done	not done	bad-seq	bad-seq	bad-seq	bad-seq	bad-seq	bad-seq	bad-seq	bad-seq
GUA05	Guayaramerín 2 (G2)	Sitio_19	Tr_274	N5	Attalea sp.	-10.9059	-65.2854	yes	not done	not done	not done	not done	not done	not done	not done	not done	bad-seq	bad-seq	bad-seq	bad-seq	bad-seq	bad-seq	bad-seq	not done	604	F/R	100% / 100%	99.50% / 99.34%	MW045637.1/AF435860.1	R.robustus/R.prolixus	Hap4-D2	MZ380006	not done	not done	not done	not done	not done	not done	bad-seq	not done	not done	bad-seq	bad-seq	bad-seq	bad-seq	bad-seq	bad-seq	bad-seq	bad-seq
GUA06	Guayaramerín 2 (G2)	Sitio_28	Tr_320	N5	Attalea sp.	-10.9059	-65.2853	yes	not done	not done	not done	not done	not done	not done	not done	not done	bad-seq	bad-seq	bad-seq	bad-seq	bad-seq	bad-seq	bad-seq	not done	627	F	99% / 95%	99.68% / 100.00%	JQ897670.1/MW045637.1	R. neglectus/R.robustus	Hap1-D2	MZ380007	not done	not done	not done	not done	not done	not done	bad-seq	not done	not done	bad-seq	bad-seq	bad-seq	bad-seq	bad-seq	bad-seq	bad-seq	bad-seq
[truncated: 34 more columns]
